# Supplementary material for: Genome-wide identification and expression analysis of NF-Y gene family in tobacco (Nicotiana tabacum L.)
Source: Sci Rep. 2024 Mar 4;14:5257. doi: 10.1038/s41598-024-55799-8 (PMC10912202; doi:10.1038/s41598-024-55799-8)
Supplement: Supplementary file 1 — Supplementary Information. [file 41598_2024_55799_MOESM1_ESM.zip]

Archive with 6 entries (4 files):
- Revised Supplementary Files/Supplementary Files/Supplementary Table S1ú║NF-Y IDs from Arabidopsis, rice and tomato.xlsx
- Revised Supplementary Files/
- Revised Supplementary Files/Supplementary Files/
- Revised Supplementary Files/Supplementary Files/Supplementary Figure S1ú║ Conserved motifs of full-length NtNF-Ys protein.pdf
- Revised Supplementary Files/Supplementary Files/Supplementary Figure S2ú║Sequence logos of 10 conserved motifs.pdf
- Revised Supplementary Files/Supplementary Files/Supplementary Table S2ú║Detailed information on all cis- elements of the NtNF-Y genes.xlsx
