# Supplementary material for: Genome-wide identification and expression analysis of NF-Y gene family in tobacco (Nicotiana tabacum L.)
Source: Sci Rep. 2024 Mar 4;14:5257. doi: 10.1038/s41598-024-55799-8 (PMC10912202; doi:10.1038/s41598-024-55799-8)
Supplement: Supplementary file 1 — Supplementary Information. [file 41598_2024_55799_MOESM1_ESM.zip › Revised Supplementary Files/Supplementary Files/Supplementary Table S1ú║NF-Y IDs from Arabidopsis, rice and tomato.xlsx]

## Sheet: Sheet1
Supplementary Table S1. NF-Y IDs from Arabidopsis, rice and tomato.
Species	Name	Locus	Other Names	Data source
Arabidopsis thaliana	NF-YA1	At5g12840	AtHAP2a	TAIR
	NF-YA2	At3g05690	AtHAP2b
	NF-YA3	At1g72830	AtHAP2c
	NF-YA4	At2g34720
	NF-YA5	At1g54160
	NF-YA6	At3g14020
	NF-YA7	At1g30500
	NF-YA8	At1g17590
	NF-YA9	At3g20910
	NF-YA10	At5g06510
	NF-YB1	At2g38880	AtHAP3a
	NF-YB2	At5g47640	AtHAP3b
	NF-YB3	At4g14540
	NF-YB4	At1g09030
	NF-YB5	At2g47810
	NF-YB6	At5g47670	LEC1-LIKE
	NF-YB7	At2g13570
	NF-YB8	At2g37060
	NF-YB9	At1g21970	LEC1
	NF-YB10	At3g53340
	NF-YC1	At3g48590	AtHAP5a
	NF-YC2	At1g56170	AtHAP5b
	NF-YC3	At1g54830
	NF-YC4	At5g63470
	NF-YC5	At5g50490
	NF-YC6	At5g50480
	NF-YC7	At5g50470
	NF-YC8	At5g27910
	NF-YC9	At1g08970	AtHAP5c
	NF-YC12	At5g38140
Oryza sativa	OsNF-YA1	LOC_Os03g07880	HAP2C	PlantTFDB
	OsNF-YA2	LOC_Os03g29760	HAP2E
	OsNF-YA3	LOC_Os03g44540	HAP2H
	OsNF-YA4	LOC_Os03g48970	HAP2D
	OsNF-YA5	LOC_Os07g06470	HAP2J
	OsNF-YA6	LOC_Os07g41720	HAP2G
	OsNF-YA7	LOC_Os08g09690	HAP2A
	OsNF-YA8	LOC_Os10g25850	HAP2I
	OsNF-YA9	LOC_Os12g41880	HAP2B
	OsNF-YA10	LOC_Os12g42400	HAP2F
	OsNF-YA11	LOC_Os02g53620
	OsNF-YB1	LOC_Os02g49410	HAP3K
	OsNF-YB2	LOC_Os01g61810	HAP3A
	OsNF-YB3	LOC_Os05g38820	HAP3B
	OsNF-YB4	LOC_Os05g49780	HAP3B
	OsNF-YB5	LOC_Os01g70880	HAP3J
	OsNF-YB6	LOC_Os01g70890	HAP3G
	OsNF-YB7	LOC_Os02g49370	HAP3E
	OsNF-YB8	LOC_Os03g29970	HAP3I
	OsNF-YB9	LOC_Os06g17480	HAP3D
	OsNF-YB10	LOC_Os07g41580	HAP3F
	OsNF-YB11	LOC_Os08g07740	HAP3H
	OsNF-YC1	LOC_Os02g07450	HAP5A
	OsNF-YC2	LOC_Os03g14669	HAP5C
	OsNF-YC3	LOC_Os04g58680	HAP5G
	OsNF-YC4	LOC_Os06g45640	HAP5B
	OsNF-YC5	LOC_Os08g10560	HAP5F
	OsNF-YC6	LOC_Os08g38780	HAP5D
	OsNF-YC7	LOC_Os09g30310	HAP5E
	OsNF-YC8	LOC_Os01g39850
	OsNF-YC9	LOC_Os01g01290
	OsNF-YC10	LOC_Os01g24460
	OsNF-YC11	LOC_Os10g11580
	OsNF-YC12	LOC_Os05g23910
Solanum lycopersicum	NF-YAs	Solyc01g008490		PlantTFDB
		Solyc11g065700
		Solyc03g121940
		Solyc12g009050
		Solyc02g069860
		Solyc10g079150
		Solyc08g062210
		Solyc01g087240
		Solyc01g006930
		Solyc10g081840
	NF-YBs	Solyc04g054150
		Solyc07g065500
		Solyc12g006120
		Solyc01g067130
		Solyc01g099320
		Solyc06g009010
		Solyc09g074760
		Solyc02g032180
		Solyc02g032190
		Solyc04g015060
		Solyc05g005350
		Solyc05g005360
		Solyc05g005380
		Solyc05g005390
		Solyc05g005440
		Solyc05g015550
		Solyc07g065570
		Solyc07g065580
		Solyc10g009440
		Solyc11g012750
		Solyc12g027650
		Solyc04g009520
		Solyc04g049910
		Solyc09g007290
		Solyc11g068480
		Solyc03g114400
		Solyc06g069310
		Solyc00g270510
		Solyc05g005370
	NF-YCs	Solyc03g110860
		Solyc03g111450
		Solyc03g111460
		Solyc06g072040
		Solyc08g007960
		Solyc00g107050
		Solyc02g021330
		Solyc02g091030
		Solyc03g110840
		Solyc03g110850
		Solyc03g111470
		Solyc11g016910
		Solyc11g016920
		Solyc01g079870
		Solyc06g016750
		Solyc01g096710
		Solyc05g015330
		Solyc05g014800
		Solyc05g014830
		Solyc11g072150
Data source: TAIR, the Arabidopsis Information Resource, http://www.arabidopsis.org; PlantTFDB, Plant Transcription Factor Database,http://planttfdb.gao-lab.org/. http://rice.plantbiology.msu.edu.
