# Supplementary material for: Genome-wide identification and expression analysis of NF-Y gene family in tobacco (Nicotiana tabacum L.)
Source: Sci Rep. 2024 Mar 4;14:5257. doi: 10.1038/s41598-024-55799-8 (PMC10912202; doi:10.1038/s41598-024-55799-8)
Supplement: Supplementary file 1 — Supplementary Information. [file 41598_2024_55799_MOESM1_ESM.zip › Revised Supplementary Files/Supplementary Files/Supplementary Table S2ú║Detailed information on all cis- elements of the NtNF-Y genes.xlsx]

## Sheet: Sheet1
Supplementary Table S2. Detailed information on all cis- elements of the NtNF-Y genes.
NtNF-YC1	MYB	TAACCA	806	6	-	Arabidopsis thaliana
NtNF-YC1	MYB	TAACCA	1379	6	-	Arabidopsis thaliana
NtNF-YC1	MYB-like sequence	TAACCA	806	6	-	Arabidopsis thaliana
NtNF-YC1	MYB-like sequence	TAACCA	1379	6	-	Arabidopsis thaliana
NtNF-YC1	Unnamed__1	CGTGG	1779	5	+	Zea mays
NtNF-YC1	WUN-motif	AAATTACT	344	8	+	Nicotiana glutinosa
NtNF-YC1	WUN-motif	AAATTACT	700	8	-	Nicotiana glutinosa
NtNF-YC1	STRE	AGGGG	670	5	+	Arabidopsis thaliana
NtNF-YC1	STRE	AGGGG	965	5	+	Arabidopsis thaliana
NtNF-YC1	MBS	CAACTG	1587	6	+	Arabidopsis thaliana	MYB binding site involved in drought-inducibility
NtNF-YC1	G-Box	CACGTT	1893	6	-	Pisum sativum	cis-acting regulatory element involved in light responsiveness
NtNF-YC1	DRE1	ACCGAGA	1075	7	-	Zea mays
NtNF-YC1	ARE	AAACCA	1166	6	-	Zea mays	cis-acting regulatory element essential for the anaerobic induction
NtNF-YC1	ARE	AAACCA	1365	6	-	Zea mays	cis-acting regulatory element essential for the anaerobic induction
NtNF-YC1	ARE	AAACCA	1809	6	-	Zea mays	cis-acting regulatory element essential for the anaerobic induction
NtNF-YC1	Box 4	ATTAAT	1467	6	-	Petroselinum crispum	part of a conserved DNA module involved in light responsiveness
NtNF-YC1	CAAT-box	CAAAT	40	5	+	Pisum sativum	common cis-acting element in promoter and enhancer regions
NtNF-YC1	CAAT-box	CAAAT	107	5	+	Pisum sativum	common cis-acting element in promoter and enhancer regions
NtNF-YC1	CAAT-box	CAAT	154	4	+	Nicotiana glutinosa
NtNF-YC1	CAAT-box	CAAAT	167	5	+	Pisum sativum	common cis-acting element in promoter and enhancer regions
NtNF-YC1	CAAT-box	CAAAT	218	5	+	Pisum sativum	common cis-acting element in promoter and enhancer regions
NtNF-YC1	CAAT-box	CAAAT	343	5	+	Pisum sativum	common cis-acting element in promoter and enhancer regions
NtNF-YC1	CAAT-box	CAAAT	411	5	+	Pisum sativum	common cis-acting element in promoter and enhancer regions
NtNF-YC1	CAAT-box	CAAT	462	4	+	Nicotiana glutinosa
NtNF-YC1	CAAT-box	CAAT	563	4	-	Nicotiana glutinosa
NtNF-YC1	CAAT-box	CAAAT	660	5	-	Pisum sativum	common cis-acting element in promoter and enhancer regions
NtNF-YC1	CAAT-box	CAAAT	795	5	-	Pisum sativum	common cis-acting element in promoter and enhancer regions
NtNF-YC1	CAAT-box	CCAAT	802	5	+	Arabidopsis thaliana	common cis-acting element in promoter and enhancer regions
NtNF-YC1	CAAT-box	CAAT	803	4	+	Nicotiana glutinosa
NtNF-YC1	CAAT-box	CCAAT	1109	5	-	Arabidopsis thaliana	common cis-acting element in promoter and enhancer regions
NtNF-YC1	CAAT-box	CCAAT	1164	5	-	Arabidopsis thaliana	common cis-acting element in promoter and enhancer regions
NtNF-YC1	CAAT-box	CAAAT	1223	5	-	Pisum sativum	common cis-acting element in promoter and enhancer regions
NtNF-YC1	CAAT-box	CCAAT	1234	5	-	Arabidopsis thaliana	common cis-acting element in promoter and enhancer regions
NtNF-YC1	CAAT-box	CAAAT	1361	5	+	Pisum sativum	common cis-acting element in promoter and enhancer regions
NtNF-YC1	CAAT-box	CAAT	1422	4	-	Nicotiana glutinosa
NtNF-YC1	CAAT-box	CAAT	1514	4	+	Nicotiana glutinosa
NtNF-YC1	CAAT-box	CAAT	1739	4	-	Nicotiana glutinosa
NtNF-YC1	CAAT-box	CAAAT	1749	5	-	Pisum sativum	common cis-acting element in promoter and enhancer regions
NtNF-YC1	CAAT-box	CAAT	1789	4	+	Nicotiana glutinosa
NtNF-YC1	CAAT-box	CAAAT	1806	5	-	Pisum sativum	common cis-acting element in promoter and enhancer regions
NtNF-YC1	CAAT-box	CAAT	1833	4	-	Nicotiana glutinosa
NtNF-YC1	CAAT-box	CAAAT	1839	5	-	Pisum sativum	common cis-acting element in promoter and enhancer regions
NtNF-YC1	CAAT-box	CAAAT	1874	5	-	Pisum sativum	common cis-acting element in promoter and enhancer regions
NtNF-YC1	CAAT-box	CAAT	1943	4	-	Nicotiana glutinosa
NtNF-YC1	CAAT-box	CCAAT	1983	5	-	Arabidopsis thaliana	common cis-acting element in promoter and enhancer regions
NtNF-YC1	CAAT-box	CAAAT	1993	5	-	Pisum sativum	common cis-acting element in promoter and enhancer regions
NtNF-YC1	MRE	AACCTAA	66	7	+	Petroselinum crispum	MYB binding site involved in light responsiveness
NtNF-YC1		motif_sequence	83	4	+	organism	short_function
NtNF-YC1		motif_sequence	162	4	+	organism	short_function
NtNF-YC1		motif_sequence	191	4	-	organism	short_function
NtNF-YC1		motif_sequence	387	4	+	organism	short_function
NtNF-YC1		motif_sequence	743	4	-	organism	short_function
NtNF-YC1		motif_sequence	770	4	-	organism	short_function
NtNF-YC1		motif_sequence	812	4	-	organism	short_function
NtNF-YC1		motif_sequence	825	4	-	organism	short_function
NtNF-YC1		motif_sequence	950	4	-	organism	short_function
NtNF-YC1		motif_sequence	1013	4	-	organism	short_function
NtNF-YC1		motif_sequence	1051	4	+	organism	short_function
NtNF-YC1		motif_sequence	1115	4	-	organism	short_function
NtNF-YC1		motif_sequence	1176	4	-	organism	short_function
NtNF-YC1		motif_sequence	1348	4	+	organism	short_function
NtNF-YC1		motif_sequence	1463	4	-	organism	short_function
NtNF-YC1		motif_sequence	1582	4	+	organism	short_function
NtNF-YC1		motif_sequence	1618	4	-	organism	short_function
NtNF-YC1		motif_sequence	1667	4	-	organism	short_function
NtNF-YC1		motif_sequence	1700	4	-	organism	short_function
NtNF-YC1		motif_sequence	1950	4	+	organism	short_function
NtNF-YC1		motif_sequence	1969	4	+	organism	short_function
NtNF-YC1	AT~TATA-box	TATATA	620	6	+	Arabidopsis thaliana
NtNF-YC1	AT~TATA-box	TATATA	622	6	+	Arabidopsis thaliana
NtNF-YC1	AT~TATA-box	TATATA	624	6	+	Arabidopsis thaliana
NtNF-YC1	AT~TATA-box	TATATA	1486	6	-	Arabidopsis thaliana
NtNF-YC1	AT~TATA-box	TATATA	1672	6	-	Arabidopsis thaliana
NtNF-YC1	MYC	CATTTG	167	6	-	Arabidopsis thaliana
NtNF-YC1	MYC	CATTTG	1222	6	+	Arabidopsis thaliana
NtNF-YC1	MYC	CATTTG	1361	6	-	Arabidopsis thaliana
NtNF-YC1	MYC	CATGTG	1701	6	-	Arabidopsis thaliana
NtNF-YC1	P-box	CCTTTTG	555	7	+	Oryza sativa	gibberellin-responsive element
NtNF-YC1	TCA-element	CCATCTTTTT	745	9	+	Nicotiana tabacum	cis-acting element involved in salicylic acid responsiveness
NtNF-YC1	TATA-box	ATTATA	74	6	+	Brassica napus	core promoter element around -30 of transcription start
NtNF-YC1	TATA-box	TATAA	75	5	-	Arabidopsis thaliana	core promoter element around -30 of transcription start
NtNF-YC1	TATA-box	TATA	76	4	+	Arabidopsis thaliana	core promoter element around -30 of transcription start
NtNF-YC1	TATA-box	ATTATA	378	6	+	Brassica napus	core promoter element around -30 of transcription start
NtNF-YC1	TATA-box	TATAA	379	5	-	Arabidopsis thaliana	core promoter element around -30 of transcription start
NtNF-YC1	TATA-box	TATA	380	4	+	Arabidopsis thaliana	core promoter element around -30 of transcription start
NtNF-YC1	TATA-box	ATATAA	609	6	+	Brassica oleracea	core promoter element around -30 of transcription start
NtNF-YC1	TATA-box	TATA	610	4	+	Arabidopsis thaliana	core promoter element around -30 of transcription start
NtNF-YC1	TATA-box	TATACA	618	6	-	Helianthus annuus	core promoter element around -30 of transcription start
NtNF-YC1	TATA-box	TATATA	620	6	+	Arabidopsis thaliana	core promoter element around -30 of transcription start
NtNF-YC1	TATA-box	ATATAT	621	6	+	Brassica napus	core promoter element around -30 of transcription start
NtNF-YC1	TATA-box	TATATA	622	6	+	Arabidopsis thaliana	core promoter element around -30 of transcription start
NtNF-YC1	TATA-box	ATATAT	623	6	+	Brassica napus	core promoter element around -30 of transcription start
NtNF-YC1	TATA-box	TATATA	624	6	+	Arabidopsis thaliana	core promoter element around -30 of transcription start
NtNF-YC1	TATA-box	TATA	626	4	+	Arabidopsis thaliana	core promoter element around -30 of transcription start
NtNF-YC1	TATA-box	TATACA	682	6	-	Helianthus annuus	core promoter element around -30 of transcription start
NtNF-YC1	TATA-box	TATA	684	4	+	Arabidopsis thaliana	core promoter element around -30 of transcription start
NtNF-YC1	TATA-box	ccTATAAAaa	753	9	-	Arabidopsis thaliana	core promoter element around -30 of transcription start
NtNF-YC1	TATA-box	TACAAAA	754	7	-	Oryza sativa	core promoter element around -30 of transcription start
NtNF-YC1	TATA-box	TATA	792	4	+	Arabidopsis thaliana	core promoter element around -30 of transcription start
NtNF-YC1	TATA-box	TATA	884	4	+	Arabidopsis thaliana	core promoter element around -30 of transcription start
NtNF-YC1	TATA-box	TATA	915	4	+	Arabidopsis thaliana	core promoter element around -30 of transcription start
NtNF-YC1	TATA-box	TATA	1343	4	-	Arabidopsis thaliana	core promoter element around -30 of transcription start
NtNF-YC1	TATA-box	TATAA	1382	5	-	Arabidopsis thaliana	core promoter element around -30 of transcription start
NtNF-YC1	TATA-box	TATA	1383	4	-	Arabidopsis thaliana	core promoter element around -30 of transcription start
NtNF-YC1	TATA-box	TATATA	1486	6	-	Arabidopsis thaliana	core promoter element around -30 of transcription start
NtNF-YC1	TATA-box	TATA	1488	4	-	Arabidopsis thaliana	core promoter element around -30 of transcription start
NtNF-YC1	TATA-box	ATATAT	1671	6	-	Brassica napus	core promoter element around -30 of transcription start
NtNF-YC1	TATA-box	TATATA	1672	6	-	Arabidopsis thaliana	core promoter element around -30 of transcription start
NtNF-YC1	TATA-box	ATATAA	1673	6	+	Brassica oleracea	core promoter element around -30 of transcription start
NtNF-YC1	TATA-box	TATA	1674	4	-	Arabidopsis thaliana	core promoter element around -30 of transcription start
NtNF-YC1	TATA-box	TATA	1686	4	-	Arabidopsis thaliana	core promoter element around -30 of transcription start
NtNF-YC1	GATA-motif	GATAGGA	1249	7	+	Arabidopsis thaliana	part of a light responsive element
NtNF-YC1	CCAAT-box	CAACGG	1056	6	-	Hordeum vulgare	MYBHv1 binding site
NtNF-YC1	ERE	ATTTCATA	604	8	+	Nicotiana glutinos
NtNF-YC1	ERE	ATTTTAAA	1864	8	+	Nicotiana glutinos
NtNF-YC1	MYB recognition site	CCGTTG	1056	6	+	Arabidopsis thaliana
NtNF-YC1	AAGAA-motif	GAAAGAA	1818	7	+	Avena sativa
NtNF-YC1	DRE core	GCCGAC	856	6	-	Arabidopsis thaliana
NtNF-YC1	TCT-motif	TCTTAC	942	6	-	Arabidopsis thaliana	part of a light responsive element
NtNF-YC1	TCT-motif	TCTTAC	1261	6	-	Arabidopsis thaliana	part of a light responsive element
NtNF-YC1	ABRE	ACGTG	1894	5	+	Arabidopsis thaliana	cis-acting element involved in the abscisic acid responsiveness
NtNF-YC1	Unnamed__4	CTCC	312	4	+	Petroselinum hortense
NtNF-YC1	Unnamed__4	CTCC	721	4	-	Petroselinum hortense
NtNF-YC1	Unnamed__4	CTCC	761	4	-	Petroselinum hortense
NtNF-YC1	Unnamed__4	CTCC	863	4	+	Petroselinum hortense
NtNF-YC1	Unnamed__4	CTCC	1112	4	-	Petroselinum hortense
NtNF-YC1	Unnamed__4	CTCC	1541	4	-	Petroselinum hortense
NtNF-YC1	Myb	TAACTG	1493	6	+	Arabidopsis thaliana
NtNF-YC1	Myb	CAACTG	1587	6	+	Arabidopsis thaliana
NtNF-YC1	Myb	TAACTG	1966	6	+	Arabidopsis thaliana
NtNF-YC1	WRE3	CCACCT	1256	6	-	Pisum sativum
NtNF-YC1	AE-box	AGAAACAA	1944	8	-	Arabidopsis thaliana	part of a module for light response
NtNF-YC1	AE-box	AGAAACTT	1959	8	-	Arabidopsis thaliana	part of a module for light response
NtNF-YC1	TGA-element	AACGAC	1129	6	-	Brassica oleracea	auxin-responsive element
NtNF-YB1	chs-CMA1a	TTACTTAA	1346	8	-	Daucus carota	part of a light responsive element
NtNF-YB1	Sp1	GGGCGG	1424	6	-	Oryza sativa	light responsive element
NtNF-YB1	ERE	ATTTTAAA	1832	8	+	Nicotiana glutinos
NtNF-YB1	TCA-element	CCATCTTTTT	1567	9	+	Nicotiana tabacum	cis-acting element involved in salicylic acid responsiveness
NtNF-YB1	TCA-element	CCATCTTTTT	1808	9	+	Nicotiana tabacum	cis-acting element involved in salicylic acid responsiveness
NtNF-YB1	TATA-box	TATA	79	4	+	Arabidopsis thaliana	core promoter element around -30 of transcription start
NtNF-YB1	TATA-box	TATA	124	4	+	Arabidopsis thaliana	core promoter element around -30 of transcription start
NtNF-YB1	TATA-box	TATA	131	4	+	Arabidopsis thaliana	core promoter element around -30 of transcription start
NtNF-YB1	TATA-box	TATA	245	4	+	Arabidopsis thaliana	core promoter element around -30 of transcription start
NtNF-YB1	TATA-box	TATAAAA	318	7	-	Pisum sativum	core promoter element around -30 of transcription start
NtNF-YB1	TATA-box	TATAAA	319	6	-	Helianthus annuus	core promoter element around -30 of transcription start
NtNF-YB1	TATA-box	TATAA	320	5	-	Arabidopsis thaliana	core promoter element around -30 of transcription start
NtNF-YB1	TATA-box	TATA	321	4	+	Arabidopsis thaliana	core promoter element around -30 of transcription start
NtNF-YB1	TATA-box	TATAA	340	5	-	Arabidopsis thaliana	core promoter element around -30 of transcription start
NtNF-YB1	TATA-box	TATA	341	4	+	Arabidopsis thaliana	core promoter element around -30 of transcription start
NtNF-YB1	TATA-box	TATA	497	4	+	Arabidopsis thaliana	core promoter element around -30 of transcription start
NtNF-YB1	TATA-box	ccTATAAAaa	575	9	+	Arabidopsis thaliana	core promoter element around -30 of transcription start
NtNF-YB1	TATA-box	TATA	819	4	+	Arabidopsis thaliana	core promoter element around -30 of transcription start
NtNF-YB1	TATA-box	ATATAT	848	6	+	Brassica napus	core promoter element around -30 of transcription start
NtNF-YB1	TATA-box	TATA	849	4	+	Arabidopsis thaliana	core promoter element around -30 of transcription start
NtNF-YB1	TATA-box	TATAA	942	5	-	Arabidopsis thaliana	core promoter element around -30 of transcription start
NtNF-YB1	TATA-box	TATA	943	4	+	Arabidopsis thaliana	core promoter element around -30 of transcription start
NtNF-YB1	TATA-box	TATATA	981	6	+	Arabidopsis thaliana	core promoter element around -30 of transcription start
NtNF-YB1	TATA-box	ATATAT	982	6	+	Brassica napus	core promoter element around -30 of transcription start
NtNF-YB1	TATA-box	TATA	983	4	+	Arabidopsis thaliana	core promoter element around -30 of transcription start
NtNF-YB1	TATA-box	TATA	1083	4	-	Arabidopsis thaliana	core promoter element around -30 of transcription start
NtNF-YB1	TATA-box	TATACA	1172	6	-	Helianthus annuus	core promoter element around -30 of transcription start
NtNF-YB1	TATA-box	TATATA	1174	6	-	Arabidopsis thaliana	core promoter element around -30 of transcription start
NtNF-YB1	TATA-box	ATATAA	1175	6	+	Brassica oleracea	core promoter element around -30 of transcription start
NtNF-YB1	TATA-box	TATA	1176	4	-	Arabidopsis thaliana	core promoter element around -30 of transcription start
NtNF-YB1	TATA-box	ATATAT	1230	6	-	Brassica napus	core promoter element around -30 of transcription start
NtNF-YB1	TATA-box	TATATA	1231	6	-	Arabidopsis thaliana	core promoter element around -30 of transcription start
NtNF-YB1	TATA-box	ATATAA	1232	6	+	Brassica oleracea	core promoter element around -30 of transcription start
NtNF-YB1	TATA-box	TATA	1233	4	-	Arabidopsis thaliana	core promoter element around -30 of transcription start
NtNF-YB1	TATA-box	TATAA	1442	5	-	Arabidopsis thaliana	core promoter element around -30 of transcription start
NtNF-YB1	TATA-box	TATA	1443	4	-	Arabidopsis thaliana	core promoter element around -30 of transcription start
NtNF-YB1	TATA-box	ATATAT	1513	6	-	Brassica napus	core promoter element around -30 of transcription start
NtNF-YB1	TATA-box	TATATA	1514	6	-	Arabidopsis thaliana	core promoter element around -30 of transcription start
NtNF-YB1	TATA-box	ATATAA	1515	6	+	Brassica oleracea	core promoter element around -30 of transcription start
NtNF-YB1	TATA-box	TATA	1516	4	-	Arabidopsis thaliana	core promoter element around -30 of transcription start
NtNF-YB1	TATA-box	ATTATA	1712	6	+	Brassica napus	core promoter element around -30 of transcription start
NtNF-YB1	TATA-box	TATAA	1713	5	-	Arabidopsis thaliana	core promoter element around -30 of transcription start
NtNF-YB1	TATA-box	TATA	1714	4	-	Arabidopsis thaliana	core promoter element around -30 of transcription start
NtNF-YB1	TATA-box	ATATAT	1757	6	-	Brassica napus	core promoter element around -30 of transcription start
NtNF-YB1	TATA-box	TATA	1758	4	-	Arabidopsis thaliana	core promoter element around -30 of transcription start
NtNF-YB1	TATA-box	taTATAAAtc	1760	9	-	Arabidopsis thaliana	core promoter element around -30 of transcription start
NtNF-YB1	TATA-box	TATAAAT	1761	7	-	Brassica juncea	core promoter element around -30 of transcription start
NtNF-YB1	TATA-box	TATAAA	1762	6	-	Helianthus annuus	core promoter element around -30 of transcription start
NtNF-YB1	TATA-box	TATATAA	1763	7	-	Arabidopsis thaliana	core promoter element around -30 of transcription start
NtNF-YB1	TATA-box	TATATA	1764	6	-	Arabidopsis thaliana	core promoter element around -30 of transcription start
NtNF-YB1	TATA-box	TATA	1766	4	-	Arabidopsis thaliana	core promoter element around -30 of transcription start
NtNF-YB1	TATA-box	TATTTAAA	1834	8	-	Arabidopsis thaliana	core promoter element around -30 of transcription start
NtNF-YB1	TATA-box	ATATAT	1839	6	-	Brassica napus	core promoter element around -30 of transcription start
NtNF-YB1	TATA-box	TATA	1840	4	-	Arabidopsis thaliana	core promoter element around -30 of transcription start
NtNF-YB1	MSA-like	TCAAACGGT	882	9	+	Catharanthus roseus	cis-acting element involved in cell cycle regulation
NtNF-YB1	AACA_motif	TAACAAACTCCA	1448	11	-	Oryza sativa	involved in endosperm-specific negative expression
NtNF-YB1	as-1	TGACG	91	5	-	Arabidopsis thaliana
NtNF-YB1	as-1	TGACG	348	5	+	Arabidopsis thaliana
NtNF-YB1	as-1	TGACG	905	5	+	Arabidopsis thaliana
NtNF-YB1	Gap-box	CAAATGAA(A/G)A	473	9.5	+	Arabidopsis thaliana	part of a light responsive element
NtNF-YB1	P-box	CCTTTTG	1812	7	+	Oryza sativa	gibberellin-responsive element
NtNF-YB1	Unnamed__4	CTCC	380	4	+	Petroselinum hortense
NtNF-YB1	Unnamed__4	CTCC	643	4	-	Petroselinum hortense
NtNF-YB1	Unnamed__4	CTCC	807	4	-	Petroselinum hortense
NtNF-YB1	Unnamed__4	CTCC	839	4	+	Petroselinum hortense
NtNF-YB1	Unnamed__4	CTCC	1243	4	-	Petroselinum hortense
NtNF-YB1	Unnamed__4	CTCC	1331	4	-	Petroselinum hortense
NtNF-YB1	Unnamed__4	CTCC	1430	4	+	Petroselinum hortense
NtNF-YB1	Unnamed__4	CTCC	1449	4	-	Petroselinum hortense
NtNF-YB1	Unnamed__4	CTCC	1806	4	+	Petroselinum hortense
NtNF-YB1	Unnamed__4	CTCC	1990	4	+	Petroselinum hortense
NtNF-YB1	AE-box	AGAAACAA	1888	8	-	Arabidopsis thaliana	part of a module for light response
NtNF-YB1	TCT-motif	TCTTAC	139	6	-	Arabidopsis thaliana	part of a light responsive element
NtNF-YB1	TCT-motif	TCTTAC	1007	6	-	Arabidopsis thaliana	part of a light responsive element
NtNF-YB1	CGTCA-motif	CGTCA	91	5	+	Hordeum vulgare	cis-acting regulatory element involved in the MeJA-responsiveness
NtNF-YB1	CGTCA-motif	CGTCA	348	5	-	Hordeum vulgare	cis-acting regulatory element involved in the MeJA-responsiveness
NtNF-YB1	CGTCA-motif	CGTCA	905	5	-	Hordeum vulgare	cis-acting regulatory element involved in the MeJA-responsiveness
NtNF-YB1	ATC-motif	AGTAATCT	20	8	+	Spinacia oleracea	part of a conserved DNA module involved in light responsiveness
NtNF-YB1	W box	TTGACC	811	6	-	Arabidopsis thaliana
NtNF-YB1	TGACG-motif	TGACG	91	5	-	Hordeum vulgare	cis-acting regulatory element involved in the MeJA-responsiveness
NtNF-YB1	TGACG-motif	TGACG	348	5	+	Hordeum vulgare	cis-acting regulatory element involved in the MeJA-responsiveness
NtNF-YB1	TGACG-motif	TGACG	905	5	+	Hordeum vulgare	cis-acting regulatory element involved in the MeJA-responsiveness
NtNF-YB1	GT1-motif	GGTTAA	888	6	+	Arabidopsis thaliana	light responsive element
NtNF-YB1	GT1-motif	GGTTAA	1319	6	+	Arabidopsis thaliana	light responsive element
NtNF-YB1	Box 4	ATTAAT	283	6	+	Petroselinum crispum	part of a conserved DNA module involved in light responsiveness
NtNF-YB1	Box 4	ATTAAT	824	6	+	Petroselinum crispum	part of a conserved DNA module involved in light responsiveness
NtNF-YB1	Box 4	ATTAAT	1393	6	-	Petroselinum crispum	part of a conserved DNA module involved in light responsiveness
NtNF-YB1	CAAT-box	CAAT	68	4	-	Nicotiana glutinosa
NtNF-YB1	CAAT-box	CAAT	145	4	-	Nicotiana glutinosa
NtNF-YB1	CAAT-box	CAAT	157	4	+	Nicotiana glutinosa
NtNF-YB1	CAAT-box	CAAAT	166	5	+	Pisum sativum	common cis-acting element in promoter and enhancer regions
NtNF-YB1	CAAT-box	CAAT	188	4	-	Nicotiana glutinosa
NtNF-YB1	CAAT-box	CAAAT	271	5	+	Pisum sativum	common cis-acting element in promoter and enhancer regions
NtNF-YB1	CAAT-box	CAAT	442	4	-	Nicotiana glutinosa
NtNF-YB1	CAAT-box	CAAAT	459	5	+	Pisum sativum	common cis-acting element in promoter and enhancer regions
NtNF-YB1	CAAT-box	CAAAT	473	5	+	Pisum sativum	common cis-acting element in promoter and enhancer regions
NtNF-YB1	CAAT-box	CAAT	492	4	-	Nicotiana glutinosa
NtNF-YB1	CAAT-box	CAAAT	507	5	+	Pisum sativum	common cis-acting element in promoter and enhancer regions
NtNF-YB1	CAAT-box	CAAAT	543	5	-	Pisum sativum	common cis-acting element in promoter and enhancer regions
NtNF-YB1	CAAT-box	CAAT	594	4	-	Nicotiana glutinosa
NtNF-YB1	CAAT-box	CAAAT	611	5	+	Pisum sativum	common cis-acting element in promoter and enhancer regions
NtNF-YB1	CAAT-box	CAAT	647	4	-	Nicotiana glutinosa
NtNF-YB1	CAAT-box	CCAAT	664	5	+	Arabidopsis thaliana	common cis-acting element in promoter and enhancer regions
NtNF-YB1	CAAT-box	CAAT	665	4	+	Nicotiana glutinosa
NtNF-YB1	CAAT-box	CAAT	717	4	+	Nicotiana glutinosa
NtNF-YB1	CAAT-box	CCAAT	747	5	+	Arabidopsis thaliana	common cis-acting element in promoter and enhancer regions
NtNF-YB1	CAAT-box	CAAT	748	4	+	Nicotiana glutinosa
NtNF-YB1	CAAT-box	CCCAATTT	754	8	+	Arabidopsis thaliana	common cis-acting element in promoter and enhancer regions
NtNF-YB1	CAAT-box	CCAAT	755	5	+	Arabidopsis thaliana	common cis-acting element in promoter and enhancer regions
NtNF-YB1	CAAT-box	CAAT	756	4	+	Nicotiana glutinosa
NtNF-YB1	CAAT-box	CAAAT	785	5	+	Pisum sativum	common cis-acting element in promoter and enhancer regions
NtNF-YB1	CAAT-box	CAAT	852	4	-	Nicotiana glutinosa
NtNF-YB1	CAAT-box	CAAT	867	4	+	Nicotiana glutinosa
NtNF-YB1	CAAT-box	CAAT	947	4	-	Nicotiana glutinosa
NtNF-YB1	CAAT-box	CAAT	958	4	-	Nicotiana glutinosa
NtNF-YB1	CAAT-box	CAAT	999	4	+	Nicotiana glutinosa
NtNF-YB1	CAAT-box	CAAT	1059	4	-	Nicotiana glutinosa
NtNF-YB1	CAAT-box	CAAT	1208	4	+	Nicotiana glutinosa
NtNF-YB1	CAAT-box	CAAT	1407	4	+	Nicotiana glutinosa
NtNF-YB1	CAAT-box	CAAT	1481	4	+	Nicotiana glutinosa
NtNF-YB1	CAAT-box	CAAT	1530	4	+	Nicotiana glutinosa
NtNF-YB1	CAAT-box	CAAAT	1543	5	-	Pisum sativum	common cis-acting element in promoter and enhancer regions
NtNF-YB1	CAAT-box	CAAAT	1639	5	+	Pisum sativum	common cis-acting element in promoter and enhancer regions
NtNF-YB1	CAAT-box	CAAT	1644	4	-	Nicotiana glutinosa
NtNF-YB1	CAAT-box	CAAT	1683	4	+	Nicotiana glutinosa
NtNF-YB1	CAAT-box	CAAT	1717	4	-	Nicotiana glutinosa
NtNF-YB1	CAAT-box	CAAT	1887	4	-	Nicotiana glutinosa
NtNF-YB1	CAAT-box	CAAT	1940	4	+	Nicotiana glutinosa
NtNF-YB1	3-AF3 binding site	CACTATCTAAC	1375	10	-	Pisum sativum	part of a conserved DNA module array (CMA3)
NtNF-YB1	ARE	AAACCA	180	6	+	Zea mays	cis-acting regulatory element essential for the anaerobic induction
NtNF-YB1	TC-rich repeats	GTTTTCTTAC	1007	10	-	Nicotiana tabacum	cis-acting element involved in defense and stress responsiveness
NtNF-YB1	G-box	CACGAC	1794	6	+	Zea mays	cis-acting regulatory element involved in light responsiveness
NtNF-YB1	WUN-motif	AAATTACT	1349	8	-	Nicotiana glutinosa
NtNF-YB1	MYB-like sequence	TAACCA	624	6	+	Arabidopsis thaliana
NtNF-YB1	MYB-like sequence	TAACCA	1318	6	-	Arabidopsis thaliana
NtNF-YB1	Unnamed__1	CGTGG	1793	5	-	Zea mays
NtNF-YB1	STRE	AGGGG	1427	5	-	Arabidopsis thaliana
NtNF-YB1	STRE	AGGGG	1926	5	-	Arabidopsis thaliana
NtNF-YB1	Myb-binding site	CAACAG	1253	6	+	Nicotiana tabacum
NtNF-YB1	Unnamed__6	taTAAATATct	1757	10	-	Zea mays
NtNF-YB1	MYB	TAACCA	624	6	+	Arabidopsis thaliana
NtNF-YB1	MYB	CAACAG	1253	6	+	Arabidopsis thaliana
NtNF-YB1	MYB	TAACCA	1318	6	-	Arabidopsis thaliana
NtNF-YB1	TATC-box	TATCCCA	1969	7	+	Oryza sativa	cis-acting element involved in gibberellin-responsiveness
NtNF-YB1	MYC	CATTTG	459	6	-	Arabidopsis thaliana
NtNF-YB1	MYC	CATTTG	473	6	-	Arabidopsis thaliana
NtNF-YB1		motif_sequence	643	4	-	organism	short_function
NtNF-YB1		motif_sequence	657	4	-	organism	short_function
NtNF-YB1		motif_sequence	1243	4	-	organism	short_function
NtNF-YB1		motif_sequence	1299	4	+	organism	short_function
NtNF-YB1		motif_sequence	1411	4	+	organism	short_function
NtNF-YB1		motif_sequence	1471	4	+	organism	short_function
NtNF-YB1		motif_sequence	1724	4	-	organism	short_function
NtNF-YB1		motif_sequence	1818	4	-	organism	short_function
NtNF-YB1		motif_sequence	1852	4	+	organism	short_function
NtNF-YB1		motif_sequence	1870	4	+	organism	short_function
NtNF-YB1		motif_sequence	1988	4	+	organism	short_function
NtNF-YB1	AT~TATA-box	TATATA	981	6	+	Arabidopsis thaliana
NtNF-YB1	AT~TATA-box	TATATA	1174	6	-	Arabidopsis thaliana
NtNF-YB1	AT~TATA-box	TATATA	1231	6	-	Arabidopsis thaliana
NtNF-YB1	AT~TATA-box	TATATA	1514	6	-	Arabidopsis thaliana
NtNF-YB1	AT~TATA-box	TATATAAA	1762	8	-	Arabidopsis thaliana
NtNF-YB1	AT~TATA-box	TATATA	1764	6	-	Arabidopsis thaliana
NtNF-YB1	CTAG-motif	ACTAGCAGAA	699	9	-	Avena sativa
NtNF-YC2	Myb	CAACTG	924	6	+	Arabidopsis thaliana
NtNF-YC2	Myc	TCTCTTA	1638	7	+	Arabidopsis thaliana
NtNF-YC2	Unnamed__4	CTCC	37	4	+	Petroselinum hortense
NtNF-YC2	Unnamed__4	CTCC	105	4	+	Petroselinum hortense
NtNF-YC2	Unnamed__4	CTCC	249	4	-	Petroselinum hortense
NtNF-YC2	Unnamed__4	CTCC	484	4	+	Petroselinum hortense
NtNF-YC2	Unnamed__4	CTCC	578	4	+	Petroselinum hortense
NtNF-YC2	Unnamed__4	CTCC	581	4	+	Petroselinum hortense
NtNF-YC2	Unnamed__4	CTCC	762	4	-	Petroselinum hortense
NtNF-YC2	Unnamed__4	CTCC	933	4	-	Petroselinum hortense
NtNF-YC2	Unnamed__4	CTCC	948	4	-	Petroselinum hortense
NtNF-YC2	Unnamed__4	CTCC	1160	4	-	Petroselinum hortense
NtNF-YC2	Unnamed__4	CTCC	1363	4	-	Petroselinum hortense
NtNF-YC2	Unnamed__4	CTCC	1403	4	+	Petroselinum hortense
NtNF-YC2	Unnamed__4	CTCC	1435	4	+	Petroselinum hortense
NtNF-YC2	Unnamed__4	CTCC	1475	4	+	Petroselinum hortense
NtNF-YC2	Unnamed__4	CTCC	1486	4	+	Petroselinum hortense
NtNF-YC2	Unnamed__4	CTCC	1981	4	+	Petroselinum hortense
NtNF-YC2	AE-box	AGAAACAA	1307	8	-	Arabidopsis thaliana	part of a module for light response
NtNF-YC2	TCT-motif	TCTTAC	567	6	-	Arabidopsis thaliana	part of a light responsive element
NtNF-YC2	TCT-motif	TCTTAC	1163	6	-	Arabidopsis thaliana	part of a light responsive element
NtNF-YC2	GA-motif	ATAGATAA	1338	8	-	Arabidopsis thaliana	part of a light responsive element
NtNF-YC2	TATA	TATAAAAT	1541	8	-	Arabidopsis thaliana
NtNF-YC2	TATA	TATAAAAT	1664	8	-	Arabidopsis thaliana
NtNF-YC2	CGTCA-motif	CGTCA	305	5	+	Hordeum vulgare	cis-acting regulatory element involved in the MeJA-responsiveness
NtNF-YC2	CGTCA-motif	CGTCA	695	5	-	Hordeum vulgare	cis-acting regulatory element involved in the MeJA-responsiveness
NtNF-YC2	CGTCA-motif	CGTCA	1125	5	+	Hordeum vulgare	cis-acting regulatory element involved in the MeJA-responsiveness
NtNF-YC2	CGTCA-motif	CGTCA	1825	5	+	Hordeum vulgare	cis-acting regulatory element involved in the MeJA-responsiveness
NtNF-YC2	3-AF1 binding site	TAAGAGAGGAA	1634	10	-	Solanum tuberosum	light responsive element
NtNF-YC2	TATA-box	TATA	514	4	+	Arabidopsis thaliana	core promoter element around -30 of transcription start
NtNF-YC2	TATA-box	TACAAAA	548	7	-	Oryza sativa	core promoter element around -30 of transcription start
NtNF-YC2	TATA-box	ATATAT	616	6	+	Brassica napus	core promoter element around -30 of transcription start
NtNF-YC2	TATA-box	TATATA	617	6	+	Arabidopsis thaliana	core promoter element around -30 of transcription start
NtNF-YC2	TATA-box	ATATAT	618	6	+	Brassica napus	core promoter element around -30 of transcription start
NtNF-YC2	TATA-box	TATATA	619	6	+	Arabidopsis thaliana	core promoter element around -30 of transcription start
NtNF-YC2	TATA-box	TATA	621	4	+	Arabidopsis thaliana	core promoter element around -30 of transcription start
NtNF-YC2	TATA-box	ATATAT	626	6	+	Brassica napus	core promoter element around -30 of transcription start
NtNF-YC2	TATA-box	TATA	627	4	+	Arabidopsis thaliana	core promoter element around -30 of transcription start
NtNF-YC2	TATA-box	TATA	641	4	+	Arabidopsis thaliana	core promoter element around -30 of transcription start
NtNF-YC2	TATA-box	TATA	767	4	+	Arabidopsis thaliana	core promoter element around -30 of transcription start
NtNF-YC2	TATA-box	TATA	773	4	+	Arabidopsis thaliana	core promoter element around -30 of transcription start
NtNF-YC2	TATA-box	TATA	895	4	+	Arabidopsis thaliana	core promoter element around -30 of transcription start
NtNF-YC2	TATA-box	TATA	1256	4	-	Arabidopsis thaliana	core promoter element around -30 of transcription start
NtNF-YC2	TATA-box	TATA	1379	4	-	Arabidopsis thaliana	core promoter element around -30 of transcription start
NtNF-YC2	TATA-box	TATAAAA	1542	7	-	Pisum sativum	core promoter element around -30 of transcription start
NtNF-YC2	TATA-box	TATAAA	1543	6	-	Helianthus annuus	core promoter element around -30 of transcription start
NtNF-YC2	TATA-box	TATAA	1544	5	-	Arabidopsis thaliana	core promoter element around -30 of transcription start
NtNF-YC2	TATA-box	TATA	1545	4	-	Arabidopsis thaliana	core promoter element around -30 of transcription start
NtNF-YC2	TATA-box	TATA	1566	4	-	Arabidopsis thaliana	core promoter element around -30 of transcription start
NtNF-YC2	TATA-box	TATAA	1654	5	-	Arabidopsis thaliana	core promoter element around -30 of transcription start
NtNF-YC2	TATA-box	TATA	1655	4	-	Arabidopsis thaliana	core promoter element around -30 of transcription start
NtNF-YC2	TATA-box	TATAAAA	1665	7	-	Pisum sativum	core promoter element around -30 of transcription start
NtNF-YC2	TATA-box	TATAAA	1666	6	-	Helianthus annuus	core promoter element around -30 of transcription start
NtNF-YC2	TATA-box	TATAA	1667	5	-	Arabidopsis thaliana	core promoter element around -30 of transcription start
NtNF-YC2	TATA-box	TATA	1668	4	-	Arabidopsis thaliana	core promoter element around -30 of transcription start
NtNF-YC2	as-1	TGACG	305	5	-	Arabidopsis thaliana
NtNF-YC2	as-1	TGACG	695	5	+	Arabidopsis thaliana
NtNF-YC2	as-1	TGACG	1125	5	-	Arabidopsis thaliana
NtNF-YC2	as-1	TGACG	1825	5	-	Arabidopsis thaliana
NtNF-YC2	MYC	CATTTG	316	6	-	Arabidopsis thaliana
NtNF-YC2	MYC	CAATTG	499	6	+	Arabidopsis thaliana
NtNF-YC2	MYC	CATGTG	1042	6	+	Arabidopsis thaliana
NtNF-YC2	MYC	CATTTG	1090	6	+	Arabidopsis thaliana
NtNF-YC2	MYC	CAATTG	1512	6	-	Arabidopsis thaliana
NtNF-YC2	MYC	CAATTG	1856	6	-	Arabidopsis thaliana
NtNF-YC2	AT~TATA-box	TATATA	617	6	+	Arabidopsis thaliana
NtNF-YC2	AT~TATA-box	TATATA	619	6	+	Arabidopsis thaliana
NtNF-YC2		motif_sequence	129	4	+	organism	short_function
NtNF-YC2		motif_sequence	212	4	-	organism	short_function
NtNF-YC2		motif_sequence	384	4	-	organism	short_function
NtNF-YC2		motif_sequence	462	4	-	organism	short_function
NtNF-YC2		motif_sequence	812	4	+	organism	short_function
NtNF-YC2		motif_sequence	962	4	-	organism	short_function
NtNF-YC2		motif_sequence	1018	4	+	organism	short_function
NtNF-YC2		motif_sequence	1350	4	-	organism	short_function
NtNF-YC2		motif_sequence	1484	4	+	organism	short_function
NtNF-YC2		motif_sequence	1495	4	+	organism	short_function
NtNF-YC2		motif_sequence	1631	4	+	organism	short_function
NtNF-YC2		motif_sequence	1726	4	-	organism	short_function
NtNF-YC2		motif_sequence	1820	4	+	organism	short_function
NtNF-YC2		motif_sequence	1995	4	+	organism	short_function
NtNF-YC2	HD-Zip 1	CAAT(A/T)ATTG	1896	8	-	Arabidopsis thaliana	element involved in differentiation of the palisade mesophyll cells
NtNF-YC2	MRE	AACCTAA	1211	7	-	Petroselinum crispum	MYB binding site involved in light responsiveness
NtNF-YC2	GT1-motif	GGTTAA	142	6	+	Arabidopsis thaliana	light responsive element
NtNF-YC2	Box 4	ATTAAT	1014	6	-	Petroselinum crispum	part of a conserved DNA module involved in light responsiveness
NtNF-YC2	Box 4	ATTAAT	1713	6	-	Petroselinum crispum	part of a conserved DNA module involved in light responsiveness
NtNF-YC2	TGACG-motif	TGACG	305	5	-	Hordeum vulgare	cis-acting regulatory element involved in the MeJA-responsiveness
NtNF-YC2	TGACG-motif	TGACG	695	5	+	Hordeum vulgare	cis-acting regulatory element involved in the MeJA-responsiveness
NtNF-YC2	TGACG-motif	TGACG	1125	5	-	Hordeum vulgare	cis-acting regulatory element involved in the MeJA-responsiveness
NtNF-YC2	TGACG-motif	TGACG	1825	5	-	Hordeum vulgare	cis-acting regulatory element involved in the MeJA-responsiveness
NtNF-YC2	CAAT-box	CAAT	47	4	+	Nicotiana glutinosa
NtNF-YC2	CAAT-box	CAAAT	223	5	+	Pisum sativum	common cis-acting element in promoter and enhancer regions
NtNF-YC2	CAAT-box	CAAT	310	4	+	Nicotiana glutinosa
NtNF-YC2	CAAT-box	CAAAT	316	5	+	Pisum sativum	common cis-acting element in promoter and enhancer regions
NtNF-YC2	CAAT-box	CAAT	336	4	+	Nicotiana glutinosa
NtNF-YC2	CAAT-box	CAAT	499	4	+	Nicotiana glutinosa
NtNF-YC2	CAAT-box	CCAAT	501	5	-	Arabidopsis thaliana	common cis-acting element in promoter and enhancer regions
NtNF-YC2	CAAT-box	TGCCAAC	521	7	+	Petunia hybrida	common cis-acting element in promoter and enhancer regions
NtNF-YC2	CAAT-box	CAAT	527	4	+	Nicotiana glutinosa
NtNF-YC2	CAAT-box	CAAT	543	4	-	Nicotiana glutinosa
NtNF-YC2	CAAT-box	CCAAT	598	5	-	Arabidopsis thaliana	common cis-acting element in promoter and enhancer regions
NtNF-YC2	CAAT-box	CAAT	653	4	-	Nicotiana glutinosa
NtNF-YC2	CAAT-box	CCAAT	687	5	-	Arabidopsis thaliana	common cis-acting element in promoter and enhancer regions
NtNF-YC2	CAAT-box	CAAAT	709	5	-	Pisum sativum	common cis-acting element in promoter and enhancer regions
NtNF-YC2	CAAT-box	CAAAT	748	5	-	Pisum sativum	common cis-acting element in promoter and enhancer regions
NtNF-YC2	CAAT-box	CAAT	799	4	+	Nicotiana glutinosa
NtNF-YC2	CAAT-box	CAAAT	817	5	+	Pisum sativum	common cis-acting element in promoter and enhancer regions
NtNF-YC2	CAAT-box	CAAT	905	4	+	Nicotiana glutinosa
NtNF-YC2	CAAT-box	CAAAT	1051	5	-	Pisum sativum	common cis-acting element in promoter and enhancer regions
NtNF-YC2	CAAT-box	CAAAT	1091	5	-	Pisum sativum	common cis-acting element in promoter and enhancer regions
NtNF-YC2	CAAT-box	CAAAT	1245	5	+	Pisum sativum	common cis-acting element in promoter and enhancer regions
NtNF-YC2	CAAT-box	CAAT	1459	4	-	Nicotiana glutinosa
NtNF-YC2	CAAT-box	CAAT	1512	4	+	Nicotiana glutinosa
NtNF-YC2	CAAT-box	CAAT	1514	4	-	Nicotiana glutinosa
NtNF-YC2	CAAT-box	CAAT	1536	4	+	Nicotiana glutinosa
NtNF-YC2	CAAT-box	CAAT	1671	4	-	Nicotiana glutinosa
NtNF-YC2	CAAT-box	CAAAT	1791	5	+	Pisum sativum	common cis-acting element in promoter and enhancer regions
NtNF-YC2	CAAT-box	CAAT	1794	4	-	Nicotiana glutinosa
NtNF-YC2	CAAT-box	CAAT	1856	4	+	Nicotiana glutinosa
NtNF-YC2	CAAT-box	CAAT	1858	4	-	Nicotiana glutinosa
NtNF-YC2	CAAT-box	CAAAT	1875	5	-	Pisum sativum	common cis-acting element in promoter and enhancer regions
NtNF-YC2	CAAT-box	CAAT	1896	4	+	Nicotiana glutinosa
NtNF-YC2	CAAT-box	CAAT	1901	4	-	Nicotiana glutinosa
NtNF-YC2	CAAT-box	CCCAATTT	1921	8	+	Arabidopsis thaliana	common cis-acting element in promoter and enhancer regions
NtNF-YC2	CAAT-box	CCAAT	1922	5	+	Arabidopsis thaliana	common cis-acting element in promoter and enhancer regions
NtNF-YC2	CAAT-box	CAAT	1923	4	+	Nicotiana glutinosa
NtNF-YC2	CAAT-box	CAAAT	1931	5	+	Pisum sativum	common cis-acting element in promoter and enhancer regions
NtNF-YC2	CAAT-box	CCCAATTT	1983	8	+	Arabidopsis thaliana	common cis-acting element in promoter and enhancer regions
NtNF-YC2	CAAT-box	CCAAT	1984	5	+	Arabidopsis thaliana	common cis-acting element in promoter and enhancer regions
NtNF-YC2	CAAT-box	CAAT	1985	4	+	Nicotiana glutinosa
NtNF-YC2	MBS	CAACTG	924	6	+	Arabidopsis thaliana	MYB binding site involved in drought-inducibility
NtNF-YC2	TC-rich repeats	GTTTTCTTAC	120	9	+	Nicotiana tabacum	cis-acting element involved in defense and stress responsiveness
NtNF-YC2	TC-rich repeats	ATTCTCTAAC	1949	9	+	Nicotiana tabacum	cis-acting element involved in defense and stress responsiveness
NtNF-YC2	LTR	CCGAAA	441	6	-	Hordeum vulgare	cis-acting element involved in low-temperature responsiveness
NtNF-YC2	LTR	CCGAAA	1833	6	+	Hordeum vulgare	cis-acting element involved in low-temperature responsiveness
NtNF-YC2	G-box	CACGAC	1802	6	-	Zea mays	cis-acting regulatory element involved in light responsiveness
NtNF-YC2	STRE	AGGGG	1359	5	+	Arabidopsis thaliana
NtNF-YC2	MYB	CAACCA	406	6	-	Arabidopsis thaliana
NtNF-YC2	MYB	CAACCA	867	6	-	Arabidopsis thaliana
NtNF-YB2	CCGTCC motif	CCGTCC	1698	6	+	Nicotiana tabacum
NtNF-YB2	ERE	ATTTCATA	723	8	-	Nicotiana glutinos
NtNF-YB2	ERE	ATTTCATA	1601	8	+	Nicotiana glutinos
NtNF-YB2	CCGTCC-box	CCGTCC	1698	6	+	Petroselinum hortense
NtNF-YB2	CCAAT-box	CAACGG	787	6	+	Hordeum vulgare	MYBHv1 binding site
NtNF-YB2	MYB recognition site	CCGTTG	787	6	-	Arabidopsis thaliana
NtNF-YB2	TCA-element	CCATCTTTTT	951	9	+	Nicotiana tabacum	cis-acting element involved in salicylic acid responsiveness
NtNF-YB2	TCA-element	CCATCTTTTT	1048	9	-	Nicotiana tabacum	cis-acting element involved in salicylic acid responsiveness
NtNF-YB2	ACE	GCGACGTACC	1644	9	-	Petroselinum crispum	cis-acting element involved in light responsiveness
NtNF-YB2	TATA-box	ATATAT	164	6	+	Brassica napus	core promoter element around -30 of transcription start
NtNF-YB2	TATA-box	TATA	165	4	+	Arabidopsis thaliana	core promoter element around -30 of transcription start
NtNF-YB2	TATA-box	TATACA	171	6	-	Helianthus annuus	core promoter element around -30 of transcription start
NtNF-YB2	TATA-box	TATA	173	4	+	Arabidopsis thaliana	core promoter element around -30 of transcription start
NtNF-YB2	TATA-box	TATACA	179	6	-	Helianthus annuus	core promoter element around -30 of transcription start
NtNF-YB2	TATA-box	TATA	181	4	+	Arabidopsis thaliana	core promoter element around -30 of transcription start
NtNF-YB2	TATA-box	TATA	201	4	+	Arabidopsis thaliana	core promoter element around -30 of transcription start
NtNF-YB2	TATA-box	TATA	262	4	+	Arabidopsis thaliana	core promoter element around -30 of transcription start
NtNF-YB2	TATA-box	ATATAA	352	6	+	Brassica oleracea	core promoter element around -30 of transcription start
NtNF-YB2	TATA-box	TATA	353	4	+	Arabidopsis thaliana	core promoter element around -30 of transcription start
NtNF-YB2	TATA-box	TATA	530	4	+	Arabidopsis thaliana	core promoter element around -30 of transcription start
NtNF-YB2	TATA-box	ATATAA	605	6	+	Brassica oleracea	core promoter element around -30 of transcription start
NtNF-YB2	TATA-box	TATA	606	4	+	Arabidopsis thaliana	core promoter element around -30 of transcription start
NtNF-YB2	TATA-box	TATA	682	4	+	Arabidopsis thaliana	core promoter element around -30 of transcription start
NtNF-YB2	TATA-box	ATATAA	692	6	+	Brassica oleracea	core promoter element around -30 of transcription start
NtNF-YB2	TATA-box	TATA	693	4	+	Arabidopsis thaliana	core promoter element around -30 of transcription start
NtNF-YB2	TATA-box	TATAA	708	5	-	Arabidopsis thaliana	core promoter element around -30 of transcription start
NtNF-YB2	TATA-box	TATA	709	4	+	Arabidopsis thaliana	core promoter element around -30 of transcription start
NtNF-YB2	TATA-box	ATATAT	793	6	+	Brassica napus	core promoter element around -30 of transcription start
NtNF-YB2	TATA-box	TATA	794	4	+	Arabidopsis thaliana	core promoter element around -30 of transcription start
NtNF-YB2	TATA-box	TATAA	810	5	-	Arabidopsis thaliana	core promoter element around -30 of transcription start
NtNF-YB2	TATA-box	TATA	811	4	+	Arabidopsis thaliana	core promoter element around -30 of transcription start
NtNF-YB2	TATA-box	ccTATAAAaa	888	9	+	Arabidopsis thaliana	core promoter element around -30 of transcription start
NtNF-YB2	TATA-box	TATA	890	4	+	Arabidopsis thaliana	core promoter element around -30 of transcription start
NtNF-YB2	TATA-box	TATACA	1056	6	-	Helianthus annuus	core promoter element around -30 of transcription start
NtNF-YB2	TATA-box	TATA	1058	4	-	Arabidopsis thaliana	core promoter element around -30 of transcription start
NtNF-YB2	TATA-box	TATA	1160	4	-	Arabidopsis thaliana	core promoter element around -30 of transcription start
NtNF-YB2	TATA-box	TATA	1272	4	-	Arabidopsis thaliana	core promoter element around -30 of transcription start
NtNF-YB2	TATA-box	TATA	1281	4	-	Arabidopsis thaliana	core promoter element around -30 of transcription start
NtNF-YB2	TATA-box	TATAAAA	1298	7	-	Pisum sativum	core promoter element around -30 of transcription start
NtNF-YB2	TATA-box	TATAAA	1299	6	-	Helianthus annuus	core promoter element around -30 of transcription start
NtNF-YB2	TATA-box	TATAA	1300	5	-	Arabidopsis thaliana	core promoter element around -30 of transcription start
NtNF-YB2	TATA-box	TATA	1301	4	-	Arabidopsis thaliana	core promoter element around -30 of transcription start
NtNF-YB2	TATA-box	TATA	1325	4	-	Arabidopsis thaliana	core promoter element around -30 of transcription start
NtNF-YB2	TATA-box	TATA	1493	4	-	Arabidopsis thaliana	core promoter element around -30 of transcription start
NtNF-YB2	TATA-box	ATATAT	1522	6	-	Brassica napus	core promoter element around -30 of transcription start
NtNF-YB2	TATA-box	TATA	1523	4	-	Arabidopsis thaliana	core promoter element around -30 of transcription start
NtNF-YB2	TATA-box	TACAAAA	1545	7	-	Oryza sativa	core promoter element around -30 of transcription start
NtNF-YB2	TATA-box	ATATAT	1583	6	-	Brassica napus	core promoter element around -30 of transcription start
NtNF-YB2	TATA-box	TATA	1584	4	-	Arabidopsis thaliana	core promoter element around -30 of transcription start
NtNF-YB2	TATA-box	TATACA	1588	6	-	Helianthus annuus	core promoter element around -30 of transcription start
NtNF-YB2	TATA-box	TATA	1590	4	-	Arabidopsis thaliana	core promoter element around -30 of transcription start
NtNF-YB2	TATA-box	ATATAT	1606	6	-	Brassica napus	core promoter element around -30 of transcription start
NtNF-YB2	TATA-box	TATATA	1607	6	-	Arabidopsis thaliana	core promoter element around -30 of transcription start
NtNF-YB2	TATA-box	ATATAA	1608	6	+	Brassica oleracea	core promoter element around -30 of transcription start
NtNF-YB2	TATA-box	TATA	1609	4	-	Arabidopsis thaliana	core promoter element around -30 of transcription start
NtNF-YB2	TATA-box	TATA	1737	4	-	Arabidopsis thaliana	core promoter element around -30 of transcription start
NtNF-YB2	TATA-box	TACAAAA	1765	7	+	Oryza sativa	core promoter element around -30 of transcription start
NtNF-YB2	TATA-box	ATATAA	1916	6	+	Brassica oleracea	core promoter element around -30 of transcription start
NtNF-YB2	TATA-box	TATA	1917	4	-	Arabidopsis thaliana	core promoter element around -30 of transcription start
NtNF-YB2	GA-motif	ATAGATAA	677	8	-	Arabidopsis thaliana	part of a light responsive element
NtNF-YB2	ABRE	ACGTG	886	5	-	Arabidopsis thaliana	cis-acting element involved in the abscisic acid responsiveness
NtNF-YB2	Box III	atCATTTTCACt	1107	11	+	Pisum sativum	protein binding site
NtNF-YB2	TCT-motif	TCTTAC	592	6	-	Arabidopsis thaliana	part of a light responsive element
NtNF-YB2	TCT-motif	TCTTAC	1549	6	-	Arabidopsis thaliana	part of a light responsive element
NtNF-YB2	AE-box	AGAAACAA	920	8	-	Arabidopsis thaliana	part of a module for light response
NtNF-YB2	Unnamed__4	CTCC	394	4	-	Petroselinum hortense
NtNF-YB2	Unnamed__4	CTCC	647	4	+	Petroselinum hortense
NtNF-YB2	Unnamed__4	CTCC	945	4	+	Petroselinum hortense
NtNF-YB2	Unnamed__4	CTCC	1182	4	-	Petroselinum hortense
NtNF-YB2	Unnamed__4	CTCC	1389	4	+	Petroselinum hortense
NtNF-YB2	Unnamed__4	CTCC	1422	4	+	Petroselinum hortense
NtNF-YB2	Unnamed__4	CTCC	1777	4	+	Petroselinum hortense
NtNF-YB2	Unnamed__4	CTCC	1785	4	+	Petroselinum hortense
NtNF-YB2	A-box	CCGTCC	1698	6	+	Petroselinum crispum	cis-acting regulatory element
NtNF-YB2	WRE3	CCACCT	759	6	+	Pisum sativum
NtNF-YB2	AAGAA-motif	GAAAGAA	1463	7	+	Avena sativa
NtNF-YB2	GCN4_motif	TGAGTCA	1152	7	+	Oryza sativa	cis-regulatory element involved in endosperm expression
NtNF-YB2	W box	TTGACC	567	6	-	Arabidopsis thaliana
NtNF-YB2	TATA	TATAAAAT	1297	8	-	Arabidopsis thaliana
NtNF-YB2	LTR	CCGAAA	487	6	-	Hordeum vulgare	cis-acting element involved in low-temperature responsiveness
NtNF-YB2	TC-rich repeats	ATTCTCTAAC	22	9	-	Nicotiana tabacum	cis-acting element involved in defense and stress responsiveness
NtNF-YB2	TC-rich repeats	GTTTTCTTAC	592	9	-	Nicotiana tabacum	cis-acting element involved in defense and stress responsiveness
NtNF-YB2	ARE	AAACCA	358	6	+	Zea mays	cis-acting regulatory element essential for the anaerobic induction
NtNF-YB2	CAAT-box	CAAT	62	4	+	Nicotiana glutinosa
NtNF-YB2	CAAT-box	CAAT	91	4	-	Nicotiana glutinosa
NtNF-YB2	CAAT-box	CAAT	215	4	-	Nicotiana glutinosa
NtNF-YB2	CAAT-box	CAAT	225	4	+	Nicotiana glutinosa
NtNF-YB2	CAAT-box	CAAAT	301	5	+	Pisum sativum	common cis-acting element in promoter and enhancer regions
NtNF-YB2	CAAT-box	CAAAT	335	5	+	Pisum sativum	common cis-acting element in promoter and enhancer regions
NtNF-YB2	CAAT-box	CAAT	350	4	+	Nicotiana glutinosa
NtNF-YB2	CAAT-box	CAAT	443	4	-	Nicotiana glutinosa
NtNF-YB2	CAAT-box	CAAAT	462	5	-	Pisum sativum	common cis-acting element in promoter and enhancer regions
NtNF-YB2	CAAT-box	CAAAT	501	5	+	Pisum sativum	common cis-acting element in promoter and enhancer regions
NtNF-YB2	CAAT-box	CAAT	535	4	+	Nicotiana glutinosa
NtNF-YB2	CAAT-box	CAAT	654	4	-	Nicotiana glutinosa
NtNF-YB2	CAAT-box	CAAT	661	4	+	Nicotiana glutinosa
NtNF-YB2	CAAT-box	CAAT	701	4	+	Nicotiana glutinosa
NtNF-YB2	CAAT-box	CAAT	729	4	-	Nicotiana glutinosa
NtNF-YB2	CAAT-box	CAAT	733	4	+	Nicotiana glutinosa
NtNF-YB2	CAAT-box	CAAAT	748	5	+	Pisum sativum	common cis-acting element in promoter and enhancer regions
NtNF-YB2	CAAT-box	CAAT	882	4	+	Nicotiana glutinosa
NtNF-YB2	CAAT-box	CAAAT	907	5	+	Pisum sativum	common cis-acting element in promoter and enhancer regions
NtNF-YB2	CAAT-box	CAAT	970	4	+	Nicotiana glutinosa
NtNF-YB2	CAAT-box	CAAT	1054	4	-	Nicotiana glutinosa
NtNF-YB2	CAAT-box	CAAT	1115	4	+	Nicotiana glutinosa
NtNF-YB2	CAAT-box	CAAT	1136	4	-	Nicotiana glutinosa
NtNF-YB2	CAAT-box	CAAT	1157	4	+	Nicotiana glutinosa
NtNF-YB2	CAAT-box	CCAAT	1179	5	-	Arabidopsis thaliana	common cis-acting element in promoter and enhancer regions
NtNF-YB2	CAAT-box	CAAAT	1189	5	-	Pisum sativum	common cis-acting element in promoter and enhancer regions
NtNF-YB2	CAAT-box	CAAT	1195	4	-	Nicotiana glutinosa
NtNF-YB2	CAAT-box	CAAAT	1305	5	+	Pisum sativum	common cis-acting element in promoter and enhancer regions
NtNF-YB2	CAAT-box	CAAT	1369	4	+	Nicotiana glutinosa
NtNF-YB2	CAAT-box	CAAAT	1395	5	+	Pisum sativum	common cis-acting element in promoter and enhancer regions
NtNF-YB2	CAAT-box	CCCAATTT	1436	8	+	Arabidopsis thaliana	common cis-acting element in promoter and enhancer regions
NtNF-YB2	CAAT-box	CCAAT	1437	5	+	Arabidopsis thaliana	common cis-acting element in promoter and enhancer regions
NtNF-YB2	CAAT-box	CAAT	1438	4	+	Nicotiana glutinosa
NtNF-YB2	CAAT-box	CCAAT	1505	5	-	Arabidopsis thaliana	common cis-acting element in promoter and enhancer regions
NtNF-YB2	CAAT-box	CCAAT	1540	5	+	Arabidopsis thaliana	common cis-acting element in promoter and enhancer regions
NtNF-YB2	CAAT-box	CAAT	1541	4	+	Nicotiana glutinosa
NtNF-YB2	CAAT-box	CCAAT	1613	5	-	Arabidopsis thaliana	common cis-acting element in promoter and enhancer regions
NtNF-YB2	CAAT-box	CAAAT	1620	5	-	Pisum sativum	common cis-acting element in promoter and enhancer regions
NtNF-YB2	CAAT-box	CAAAT	1640	5	+	Pisum sativum	common cis-acting element in promoter and enhancer regions
NtNF-YB2	CAAT-box	CAAAT	1761	5	+	Pisum sativum	common cis-acting element in promoter and enhancer regions
NtNF-YB2	CAAT-box	CAAT	1925	4	-	Nicotiana glutinosa
NtNF-YB2	GT1-motif	GGTTAA	467	6	-	Arabidopsis thaliana	light responsive element
NtNF-YB2	GT1-motif	GGTTAAT	741	7	-	Avena sativa	light responsive element
NtNF-YB2	GT1-motif	GGTTAA	742	6	-	Arabidopsis thaliana	light responsive element
NtNF-YB2	Box 4	ATTAAT	241	6	+	Petroselinum crispum	part of a conserved DNA module involved in light responsiveness
NtNF-YB2	Box 4	ATTAAT	855	6	+	Petroselinum crispum	part of a conserved DNA module involved in light responsiveness
NtNF-YB2	Box 4	ATTAAT	1921	6	-	Petroselinum crispum	part of a conserved DNA module involved in light responsiveness
NtNF-YB2	F-box	CTATTCTCATT	524	10	-	Lycopersicon esculentum
NtNF-YB2	MYB	TAACCA	468	6	+	Arabidopsis thaliana
NtNF-YB2	MYB	TAACCA	783	6	+	Arabidopsis thaliana
NtNF-YB2	TATC-box	TATCCCA	1400	7	+	Oryza sativa	cis-acting element involved in gibberellin-responsiveness
NtNF-YB2	G-box	TACGTG	886	6	-	Arabidopsis thaliana	cis-acting regulatory element involved in light responsiveness
NtNF-YB2	MYB-like sequence	TAACCA	468	6	+	Arabidopsis thaliana
NtNF-YB2	MYB-like sequence	TAACCA	783	6	+	Arabidopsis thaliana
NtNF-YB2	Unnamed__1	CGTGG	308	5	-	Zea mays
NtNF-YB2	AT~TATA-box	TATATA	1607	6	-	Arabidopsis thaliana
NtNF-YB2		motif_sequence	70	4	-	organism	short_function
NtNF-YB2		motif_sequence	75	4	-	organism	short_function
NtNF-YB2		motif_sequence	220	4	+	organism	short_function
NtNF-YB2		motif_sequence	237	4	-	organism	short_function
NtNF-YB2		motif_sequence	284	4	+	organism	short_function
NtNF-YB2		motif_sequence	414	4	-	organism	short_function
NtNF-YB2		motif_sequence	943	4	+	organism	short_function
NtNF-YB2		motif_sequence	1175	4	-	organism	short_function
NtNF-YB2		motif_sequence	1344	4	+	organism	short_function
NtNF-YB2		motif_sequence	1431	4	+	organism	short_function
NtNF-YB2		motif_sequence	1569	4	-	organism	short_function
NtNF-YB2		motif_sequence	1643	4	+	organism	short_function
NtNF-YB2		motif_sequence	1693	4	+	organism	short_function
NtNF-YB2		motif_sequence	1806	4	+	organism	short_function
NtNF-YB2	ABRE4	CACGTA	886	6	+	Zea mays
NtNF-YB2	ABRE3a	TACGTG	886	6	-	Zea mays
NtNF-YB2	MYC	CATGTG	1251	6	-	Arabidopsis thaliana
NtNF-YB2	MYC	CATTTG	1640	6	-	Arabidopsis thaliana
NtNF-YB2	circadian	CAAAGATATC	938	9	+	Lycopersicon esculentum	cis-acting regulatory element involved in circadian control
NtNF-YB3	as-1	TGACG	233	5	-	Arabidopsis thaliana
NtNF-YB3	as-1	TGACG	1049	5	-	Arabidopsis thaliana
NtNF-YB3	as-1	TGACG	1651	5	+	Arabidopsis thaliana
NtNF-YB3	as-1	TGACG	1672	5	+	Arabidopsis thaliana
NtNF-YB3	P-box	CCTTTTG	1375	7	+	Oryza sativa	gibberellin-responsive element
NtNF-YB3	P-box	CCTTTTG	1785	7	-	Oryza sativa	gibberellin-responsive element
NtNF-YB3	TATA-box	ATATAT	97	6	+	Brassica napus	core promoter element around -30 of transcription start
NtNF-YB3	TATA-box	TATATA	98	6	+	Arabidopsis thaliana	core promoter element around -30 of transcription start
NtNF-YB3	TATA-box	TATA	100	4	+	Arabidopsis thaliana	core promoter element around -30 of transcription start
NtNF-YB3	TATA-box	TATATA	375	6	+	Arabidopsis thaliana	core promoter element around -30 of transcription start
NtNF-YB3	TATA-box	ATATAT	376	6	+	Brassica napus	core promoter element around -30 of transcription start
NtNF-YB3	TATA-box	TATATA	377	6	+	Arabidopsis thaliana	core promoter element around -30 of transcription start
NtNF-YB3	TATA-box	ATATAT	378	6	+	Brassica napus	core promoter element around -30 of transcription start
NtNF-YB3	TATA-box	TATA	379	4	+	Arabidopsis thaliana	core promoter element around -30 of transcription start
NtNF-YB3	TATA-box	TATATA	429	6	+	Arabidopsis thaliana	core promoter element around -30 of transcription start
NtNF-YB3	TATA-box	ATATAT	430	6	+	Brassica napus	core promoter element around -30 of transcription start
NtNF-YB3	TATA-box	TATATA	431	6	+	Arabidopsis thaliana	core promoter element around -30 of transcription start
NtNF-YB3	TATA-box	TATA	433	4	+	Arabidopsis thaliana	core promoter element around -30 of transcription start
NtNF-YB3	TATA-box	ATATAA	454	6	+	Brassica oleracea	core promoter element around -30 of transcription start
NtNF-YB3	TATA-box	TATA	455	4	+	Arabidopsis thaliana	core promoter element around -30 of transcription start
NtNF-YB3	TATA-box	TATATA	585	6	+	Arabidopsis thaliana	core promoter element around -30 of transcription start
NtNF-YB3	TATA-box	ATATAT	586	6	+	Brassica napus	core promoter element around -30 of transcription start
NtNF-YB3	TATA-box	TATA	587	4	+	Arabidopsis thaliana	core promoter element around -30 of transcription start
NtNF-YB3	TATA-box	TATA	730	4	+	Arabidopsis thaliana	core promoter element around -30 of transcription start
NtNF-YB3	TATA-box	TATA	791	4	+	Arabidopsis thaliana	core promoter element around -30 of transcription start
NtNF-YB3	TATA-box	TATACA	799	6	-	Helianthus annuus	core promoter element around -30 of transcription start
NtNF-YB3	TATA-box	TATATA	801	6	+	Arabidopsis thaliana	core promoter element around -30 of transcription start
NtNF-YB3	TATA-box	ATATAT	802	6	+	Brassica napus	core promoter element around -30 of transcription start
NtNF-YB3	TATA-box	TATA	803	4	+	Arabidopsis thaliana	core promoter element around -30 of transcription start
NtNF-YB3	TATA-box	ATATAT	848	6	+	Brassica napus	core promoter element around -30 of transcription start
NtNF-YB3	TATA-box	TATA	849	4	+	Arabidopsis thaliana	core promoter element around -30 of transcription start
NtNF-YB3	TATA-box	TATA	938	4	+	Arabidopsis thaliana	core promoter element around -30 of transcription start
NtNF-YB3	TATA-box	TATAA	977	5	-	Arabidopsis thaliana	core promoter element around -30 of transcription start
NtNF-YB3	TATA-box	TATA	978	4	+	Arabidopsis thaliana	core promoter element around -30 of transcription start
NtNF-YB3	TATA-box	TATACA	1124	6	-	Helianthus annuus	core promoter element around -30 of transcription start
NtNF-YB3	TATA-box	TATA	1126	4	-	Arabidopsis thaliana	core promoter element around -30 of transcription start
NtNF-YB3	TATA-box	TAAAGATT	1140	8	+	Arabidopsis thaliana	core promoter element around -30 of transcription start
NtNF-YB3	TATA-box	TATA	1227	4	-	Arabidopsis thaliana	core promoter element around -30 of transcription start
NtNF-YB3	TATA-box	taTATAAAtc	1236	9	-	Arabidopsis thaliana	core promoter element around -30 of transcription start
NtNF-YB3	TATA-box	TATATA	1240	6	-	Arabidopsis thaliana	core promoter element around -30 of transcription start
NtNF-YB3	TATA-box	ATATAT	1241	6	-	Brassica napus	core promoter element around -30 of transcription start
NtNF-YB3	TATA-box	TATATA	1242	6	-	Arabidopsis thaliana	core promoter element around -30 of transcription start
NtNF-YB3	TATA-box	ATATAT	1243	6	-	Brassica napus	core promoter element around -30 of transcription start
NtNF-YB3	TATA-box	TATATA	1244	6	-	Arabidopsis thaliana	core promoter element around -30 of transcription start
NtNF-YB3	TATA-box	ATATAT	1245	6	-	Brassica napus	core promoter element around -30 of transcription start
NtNF-YB3	TATA-box	TATATA	1246	6	-	Arabidopsis thaliana	core promoter element around -30 of transcription start
NtNF-YB3	TATA-box	ATATAT	1247	6	-	Brassica napus	core promoter element around -30 of transcription start
NtNF-YB3	TATA-box	TATATA	1248	6	-	Arabidopsis thaliana	core promoter element around -30 of transcription start
NtNF-YB3	TATA-box	ATATAT	1249	6	-	Brassica napus	core promoter element around -30 of transcription start
NtNF-YB3	TATA-box	TATATA	1250	6	-	Arabidopsis thaliana	core promoter element around -30 of transcription start
NtNF-YB3	TATA-box	ATATAT	1251	6	-	Brassica napus	core promoter element around -30 of transcription start
NtNF-YB3	TATA-box	TATATA	1252	6	-	Arabidopsis thaliana	core promoter element around -30 of transcription start
NtNF-YB3	TATA-box	ATATAT	1253	6	-	Brassica napus	core promoter element around -30 of transcription start
NtNF-YB3	TATA-box	TATATA	1254	6	-	Arabidopsis thaliana	core promoter element around -30 of transcription start
NtNF-YB3	TATA-box	ATATAT	1255	6	-	Brassica napus	core promoter element around -30 of transcription start
NtNF-YB3	TATA-box	TATATA	1256	6	-	Arabidopsis thaliana	core promoter element around -30 of transcription start
NtNF-YB3	TATA-box	ATATAA	1257	6	+	Brassica oleracea	core promoter element around -30 of transcription start
NtNF-YB3	TATA-box	TATA	1258	4	-	Arabidopsis thaliana	core promoter element around -30 of transcription start
NtNF-YB3	TATA-box	TATA	1277	4	-	Arabidopsis thaliana	core promoter element around -30 of transcription start
NtNF-YB3	TATA-box	taTATAAAtc	1320	9	-	Arabidopsis thaliana	core promoter element around -30 of transcription start
NtNF-YB3	TATA-box	ATATAT	1321	6	-	Brassica napus	core promoter element around -30 of transcription start
NtNF-YB3	TATA-box	TATATA	1322	6	-	Arabidopsis thaliana	core promoter element around -30 of transcription start
NtNF-YB3	TATA-box	ATATAT	1323	6	-	Brassica napus	core promoter element around -30 of transcription start
NtNF-YB3	TATA-box	TATATA	1324	6	-	Arabidopsis thaliana	core promoter element around -30 of transcription start
NtNF-YB3	TATA-box	ATATAT	1325	6	-	Brassica napus	core promoter element around -30 of transcription start
NtNF-YB3	TATA-box	TATATA	1326	6	-	Arabidopsis thaliana	core promoter element around -30 of transcription start
NtNF-YB3	TATA-box	ATATAT	1327	6	-	Brassica napus	core promoter element around -30 of transcription start
NtNF-YB3	TATA-box	TATATA	1328	6	-	Arabidopsis thaliana	core promoter element around -30 of transcription start
NtNF-YB3	TATA-box	ATATAT	1329	6	-	Brassica napus	core promoter element around -30 of transcription start
NtNF-YB3	TATA-box	TATATA	1330	6	-	Arabidopsis thaliana	core promoter element around -30 of transcription start
NtNF-YB3	TATA-box	ATATAA	1331	6	+	Brassica oleracea	core promoter element around -30 of transcription start
NtNF-YB3	TATA-box	TATA	1332	4	-	Arabidopsis thaliana	core promoter element around -30 of transcription start
NtNF-YB3	TATA-box	TACAAAA	1377	7	-	Oryza sativa	core promoter element around -30 of transcription start
NtNF-YB3	TATA-box	ATATAT	1385	6	-	Brassica napus	core promoter element around -30 of transcription start
NtNF-YB3	TATA-box	TATATA	1386	6	-	Arabidopsis thaliana	core promoter element around -30 of transcription start
NtNF-YB3	TATA-box	TATA	1388	4	-	Arabidopsis thaliana	core promoter element around -30 of transcription start
NtNF-YB3	TATA-box	TATA	1399	4	-	Arabidopsis thaliana	core promoter element around -30 of transcription start
NtNF-YB3	TATA-box	ATATAA	1430	6	+	Brassica oleracea	core promoter element around -30 of transcription start
NtNF-YB3	TATA-box	TATA	1431	4	-	Arabidopsis thaliana	core promoter element around -30 of transcription start
NtNF-YB3	TATA-box	TATA	1584	4	-	Arabidopsis thaliana	core promoter element around -30 of transcription start
NtNF-YB3	TATA-box	ATATAT	1854	6	-	Brassica napus	core promoter element around -30 of transcription start
NtNF-YB3	TATA-box	TATATA	1855	6	-	Arabidopsis thaliana	core promoter element around -30 of transcription start
NtNF-YB3	TATA-box	TATA	1857	4	-	Arabidopsis thaliana	core promoter element around -30 of transcription start
NtNF-YB3	TATA-box	TATATA	1951	6	-	Arabidopsis thaliana	core promoter element around -30 of transcription start
NtNF-YB3	TATA-box	TATA	1953	4	-	Arabidopsis thaliana	core promoter element around -30 of transcription start
NtNF-YB3	TATA-box	TATACA	1958	6	-	Helianthus annuus	core promoter element around -30 of transcription start
NtNF-YB3	TATA-box	TATA	1960	4	-	Arabidopsis thaliana	core promoter element around -30 of transcription start
NtNF-YB3	TATA-box	TATACA	1964	6	-	Helianthus annuus	core promoter element around -30 of transcription start
NtNF-YB3	TATA-box	TATA	1966	4	-	Arabidopsis thaliana	core promoter element around -30 of transcription start
NtNF-YB3	CAT-box	GCCACT	912	6	-	Arabidopsis thaliana	cis-acting regulatory element related to meristem expression
NtNF-YB3	CAT-box	GCCACT	1366	6	+	Arabidopsis thaliana	cis-acting regulatory element related to meristem expression
NtNF-YB3	GATA-motif	GATAGGA	1506	7	-	Arabidopsis thaliana	part of a light responsive element
NtNF-YB3	ERE	ATTTCATA	641	8	-	Nicotiana glutinos
NtNF-YB3	ERE	ATTTTAAA	1750	8	-	Nicotiana glutinos
NtNF-YB3	AAGAA-motif	GAAAGAA	1089	7	+	Avena sativa
NtNF-YB3	CGTCA-motif	CGTCA	233	5	+	Hordeum vulgare	cis-acting regulatory element involved in the MeJA-responsiveness
NtNF-YB3	CGTCA-motif	CGTCA	1049	5	+	Hordeum vulgare	cis-acting regulatory element involved in the MeJA-responsiveness
NtNF-YB3	CGTCA-motif	CGTCA	1651	5	-	Hordeum vulgare	cis-acting regulatory element involved in the MeJA-responsiveness
NtNF-YB3	CGTCA-motif	CGTCA	1672	5	-	Hordeum vulgare	cis-acting regulatory element involved in the MeJA-responsiveness
NtNF-YB3	W box	TTGACC	355	6	-	Arabidopsis thaliana
NtNF-YB3	TCT-motif	TCTTAC	747	6	-	Arabidopsis thaliana	part of a light responsive element
NtNF-YB3	TCT-motif	TCTTAC	1064	6	+	Arabidopsis thaliana	part of a light responsive element
NtNF-YB3	TCT-motif	TCTTAC	1666	6	-	Arabidopsis thaliana	part of a light responsive element
NtNF-YB3	ABRE	TACGGTC	352	7	+	Arabidopsis thaliana	cis-acting element involved in the abscisic acid responsiveness
NtNF-YB3	ABRE	CGCACGTGTC	965	9	+	Hordeum vulgare	cis-acting element involved in the abscisic acid responsiveness
NtNF-YB3	ABRE	CACGTG	967	6	+	Arabidopsis thaliana	cis-acting element involved in the abscisic acid responsiveness
NtNF-YB3	ABRE	ACGTG	968	5	+	Arabidopsis thaliana	cis-acting element involved in the abscisic acid responsiveness
NtNF-YB3	GC-motif	CCCCCG	1045	6	+	Zea mays	enhancer-like element involved in anoxic specific inducibility
NtNF-YB3	MBSI	TTTTTACGGTTA	348	11	+	Petunia hybrida	MYB binding site involved in flavonoid biosynthetic genes regulation
NtNF-YB3	WRE3	CCACCT	1372	6	+	Pisum sativum
NtNF-YB3	Myc	TCTCTTA	928	7	+	Arabidopsis thaliana
NtNF-YB3	Unnamed__4	CTCC	21	4	-	Petroselinum hortense
NtNF-YB3	Unnamed__4	CTCC	36	4	-	Petroselinum hortense
NtNF-YB3	Unnamed__4	CTCC	93	4	+	Petroselinum hortense
NtNF-YB3	Unnamed__4	CTCC	267	4	-	Petroselinum hortense
NtNF-YB3	Unnamed__4	CTCC	270	4	-	Petroselinum hortense
NtNF-YB3	Unnamed__4	CTCC	370	4	-	Petroselinum hortense
NtNF-YB3	Unnamed__4	CTCC	448	4	+	Petroselinum hortense
NtNF-YB3	Unnamed__4	CTCC	553	4	+	Petroselinum hortense
NtNF-YB3	Unnamed__4	CTCC	991	4	+	Petroselinum hortense
NtNF-YB3	Unnamed__4	CTCC	997	4	+	Petroselinum hortense
NtNF-YB3	Unnamed__4	CTCC	1155	4	-	Petroselinum hortense
NtNF-YB3	Unnamed__4	CTCC	1179	4	-	Petroselinum hortense
NtNF-YB3	Unnamed__4	CTCC	1232	4	+	Petroselinum hortense
NtNF-YB3	Unnamed__4	CTCC	1370	4	+	Petroselinum hortense
NtNF-YB3	Unnamed__4	CTCC	1760	4	-	Petroselinum hortense
NtNF-YB3	MYB	CAACCA	66	6	+	Arabidopsis thaliana
NtNF-YB3	MYB	CAACCA	1647	6	-	Arabidopsis thaliana
NtNF-YB3	Unnamed__1	CGTGG	1741	5	+	Zea mays
NtNF-YB3	G-box	tcCACGTGTCACT	965	12	+	Glycine max	cis-acting regulatory element involved in light responsiveness
NtNF-YB3	G-box	CACGTG	967	6	+	Arabidopsis thaliana	cis-acting regulatory element involved in light responsiveness
NtNF-YB3	G-box	CACGAC	1739	6	-	Zea mays	cis-acting regulatory element involved in light responsiveness
NtNF-YB3	STRE	AGGGG	73	5	-	Arabidopsis thaliana
NtNF-YB3	STRE	AGGGG	385	5	+	Arabidopsis thaliana
NtNF-YB3	STRE	AGGGG	994	5	-	Arabidopsis thaliana
NtNF-YB3	TC-rich repeats	GTTTTCTTAC	298	9	+	Nicotiana tabacum	cis-acting element involved in defense and stress responsiveness
NtNF-YB3	ARE	AAACCA	137	6	-	Zea mays	cis-acting regulatory element essential for the anaerobic induction
NtNF-YB3	ARE	AAACCA	860	6	-	Zea mays	cis-acting regulatory element essential for the anaerobic induction
NtNF-YB3	ARE	AAACCA	1099	6	+	Zea mays	cis-acting regulatory element essential for the anaerobic induction
NtNF-YB3	DRE1	ACCGAGA	1185	7	-	Zea mays
NtNF-YB3	G-Box	CACGTG	967	6	+	Pisum sativum	cis-acting regulatory element involved in light responsiveness
NtNF-YB3	TGACG-motif	TGACG	233	5	-	Hordeum vulgare	cis-acting regulatory element involved in the MeJA-responsiveness
NtNF-YB3	TGACG-motif	TGACG	1049	5	-	Hordeum vulgare	cis-acting regulatory element involved in the MeJA-responsiveness
NtNF-YB3	TGACG-motif	TGACG	1651	5	+	Hordeum vulgare	cis-acting regulatory element involved in the MeJA-responsiveness
NtNF-YB3	TGACG-motif	TGACG	1672	5	+	Hordeum vulgare	cis-acting regulatory element involved in the MeJA-responsiveness
NtNF-YB3	GT1-motif	GGTTAA	443	6	-	Arabidopsis thaliana	light responsive element
NtNF-YB3	GT1-motif	GGTTAA	932	6	-	Arabidopsis thaliana	light responsive element
NtNF-YB3	Box 4	ATTAAT	533	6	+	Petroselinum crispum	part of a conserved DNA module involved in light responsiveness
NtNF-YB3	Box 4	ATTAAT	537	6	+	Petroselinum crispum	part of a conserved DNA module involved in light responsiveness
NtNF-YB3	Box 4	ATTAAT	1926	6	-	Petroselinum crispum	part of a conserved DNA module involved in light responsiveness
NtNF-YB3	CAAT-box	CAACCAACTCC	66	10	+	Arabidopsis thaliana	common cis-acting element in promoter and enhancer regions
NtNF-YB3	CAAT-box	CAAT	322	4	+	Nicotiana glutinosa
NtNF-YB3	CAAT-box	CCAAT	451	5	+	Arabidopsis thaliana	common cis-acting element in promoter and enhancer regions
NtNF-YB3	CAAT-box	CAAT	452	4	+	Nicotiana glutinosa
NtNF-YB3	CAAT-box	CAAT	752	4	-	Nicotiana glutinosa
NtNF-YB3	CAAT-box	CAAT	762	4	+	Nicotiana glutinosa
NtNF-YB3	CAAT-box	CAAAT	834	5	+	Pisum sativum	common cis-acting element in promoter and enhancer regions
NtNF-YB3	CAAT-box	CAAT	882	4	-	Nicotiana glutinosa
NtNF-YB3	CAAT-box	CAAT	925	4	+	Nicotiana glutinosa
NtNF-YB3	CAAT-box	CAAT	1058	4	+	Nicotiana glutinosa
NtNF-YB3	CAAT-box	CAAT	1114	4	+	Nicotiana glutinosa
NtNF-YB3	CAAT-box	CAAT	1137	4	+	Nicotiana glutinosa
NtNF-YB3	CAAT-box	CAAAT	1220	5	+	Pisum sativum	common cis-acting element in promoter and enhancer regions
NtNF-YB3	CAAT-box	CAAAT	1266	5	-	Pisum sativum	common cis-acting element in promoter and enhancer regions
NtNF-YB3	CAAT-box	CAAT	1312	4	+	Nicotiana glutinosa
NtNF-YB3	CAAT-box	CAAAT	1337	5	+	Pisum sativum	common cis-acting element in promoter and enhancer regions
NtNF-YB3	CAAT-box	CAAAT	1360	5	-	Pisum sativum	common cis-acting element in promoter and enhancer regions
NtNF-YB3	CAAT-box	CAAT	1486	4	+	Nicotiana glutinosa
NtNF-YB3	CAAT-box	CCAAT	1641	5	-	Arabidopsis thaliana	common cis-acting element in promoter and enhancer regions
NtNF-YB3	CAAT-box	CAAAT	1735	5	-	Pisum sativum	common cis-acting element in promoter and enhancer regions
NtNF-YB3	CAAT-box	CAAAT	1756	5	-	Pisum sativum	common cis-acting element in promoter and enhancer regions
NtNF-YB3	CAAT-box	CAAT	1779	4	-	Nicotiana glutinosa
NtNF-YB3	CAAT-box	CCAAT	1843	5	-	Arabidopsis thaliana	common cis-acting element in promoter and enhancer regions
NtNF-YB3	CAAT-box	CAAT	1864	4	+	Nicotiana glutinosa
NtNF-YB3	CAAT-box	CAAT	1881	4	+	Nicotiana glutinosa
NtNF-YB3	circadian	CAAAGATATC	635	9	-	Lycopersicon esculentum	cis-acting regulatory element involved in circadian control
NtNF-YB3	CTAG-motif	ACTAGCAGAA	1700	9	-	Avena sativa
NtNF-YB3	RY-element	CATGCATG	917	8	+	Helianthus annuus	cis-acting regulatory element involved in seed-specific regulation
NtNF-YB3	AT~TATA-box	TATATA	98	6	+	Arabidopsis thaliana
NtNF-YB3	AT~TATA-box	TATATA	375	6	+	Arabidopsis thaliana
NtNF-YB3	AT~TATA-box	TATATA	377	6	+	Arabidopsis thaliana
NtNF-YB3	AT~TATA-box	TATATA	429	6	+	Arabidopsis thaliana
NtNF-YB3	AT~TATA-box	TATATA	431	6	+	Arabidopsis thaliana
NtNF-YB3	AT~TATA-box	TATATA	585	6	+	Arabidopsis thaliana
NtNF-YB3	AT~TATA-box	TATATA	801	6	+	Arabidopsis thaliana
NtNF-YB3	AT~TATA-box	TATATA	1240	6	-	Arabidopsis thaliana
NtNF-YB3	AT~TATA-box	TATATA	1242	6	-	Arabidopsis thaliana
NtNF-YB3	AT~TATA-box	TATATA	1244	6	-	Arabidopsis thaliana
NtNF-YB3	AT~TATA-box	TATATA	1246	6	-	Arabidopsis thaliana
NtNF-YB3	AT~TATA-box	TATATA	1248	6	-	Arabidopsis thaliana
NtNF-YB3	AT~TATA-box	TATATA	1250	6	-	Arabidopsis thaliana
NtNF-YB3	AT~TATA-box	TATATA	1252	6	-	Arabidopsis thaliana
NtNF-YB3	AT~TATA-box	TATATA	1254	6	-	Arabidopsis thaliana
NtNF-YB3	AT~TATA-box	TATATA	1256	6	-	Arabidopsis thaliana
NtNF-YB3	AT~TATA-box	TATATA	1322	6	-	Arabidopsis thaliana
NtNF-YB3	AT~TATA-box	TATATA	1324	6	-	Arabidopsis thaliana
NtNF-YB3	AT~TATA-box	TATATA	1326	6	-	Arabidopsis thaliana
NtNF-YB3	AT~TATA-box	TATATA	1328	6	-	Arabidopsis thaliana
NtNF-YB3	AT~TATA-box	TATATA	1330	6	-	Arabidopsis thaliana
NtNF-YB3	AT~TATA-box	TATATA	1386	6	-	Arabidopsis thaliana
NtNF-YB3	AT~TATA-box	TATATA	1855	6	-	Arabidopsis thaliana
NtNF-YB3	AT~TATA-box	TATATA	1951	6	-	Arabidopsis thaliana
NtNF-YB3		motif_sequence	55	4	-	organism	short_function
NtNF-YB3		motif_sequence	145	4	+	organism	short_function
NtNF-YB3		motif_sequence	166	4	+	organism	short_function
NtNF-YB3		motif_sequence	388	4	-	organism	short_function
NtNF-YB3		motif_sequence	578	4	+	organism	short_function
NtNF-YB3		motif_sequence	602	4	+	organism	short_function
NtNF-YB3		motif_sequence	630	4	-	organism	short_function
NtNF-YB3		motif_sequence	649	4	-	organism	short_function
NtNF-YB3		motif_sequence	684	4	+	organism	short_function
NtNF-YB3		motif_sequence	708	4	+	organism	short_function
NtNF-YB3		motif_sequence	962	4	+	organism	short_function
NtNF-YB3		motif_sequence	1230	4	+	organism	short_function
NtNF-YB3		motif_sequence	1381	4	-	organism	short_function
NtNF-YB3		motif_sequence	1404	4	+	organism	short_function
NtNF-YB3		motif_sequence	1461	4	-	organism	short_function
NtNF-YB3	MYC	CATTTG	834	6	-	Arabidopsis thaliana
NtNF-YB3	MYC	CATTTG	1734	6	+	Arabidopsis thaliana
NtNF-YC3	ERE	ATTTCATA	975	8	+	Nicotiana glutinos
NtNF-YC3	ERE	ATTTCATA	1000	8	+	Nicotiana glutinos
NtNF-YC3	Sp1	GGGCGG	636	6	-	Oryza sativa	light responsive element
NtNF-YC3	CCAAT-box	CAACGG	503	6	+	Hordeum vulgare	MYBHv1 binding site
NtNF-YC3	GATA-motif	AAGATAAGATT	901	10	-	Arabidopsis thaliana	part of a light responsive element
NtNF-YC3	GATA-motif	AAGGATAAGG	1624	9	+	Solanum tuberosum	part of a light responsive element
NtNF-YC3	GATA-motif	GATAGGA	1720	7	+	Arabidopsis thaliana	part of a light responsive element
NtNF-YC3	MYB recognition site	CCGTTG	503	6	-	Arabidopsis thaliana
NtNF-YC3	3-AF1 binding site	TAAGAGAGGAA	169	10	+	Solanum tuberosum	light responsive element
NtNF-YC3	as-1	TGACG	509	5	+	Arabidopsis thaliana
NtNF-YC3	as-1	TGACG	556	5	-	Arabidopsis thaliana
NtNF-YC3	as-1	TGACG	865	5	-	Arabidopsis thaliana
NtNF-YC3	TATA-box	ATATAT	19	6	+	Brassica napus	core promoter element around -30 of transcription start
NtNF-YC3	TATA-box	TATA	20	4	+	Arabidopsis thaliana	core promoter element around -30 of transcription start
NtNF-YC3	TATA-box	TATAA	227	5	-	Arabidopsis thaliana	core promoter element around -30 of transcription start
NtNF-YC3	TATA-box	TATA	228	4	+	Arabidopsis thaliana	core promoter element around -30 of transcription start
NtNF-YC3	TATA-box	TATA	382	4	+	Arabidopsis thaliana	core promoter element around -30 of transcription start
NtNF-YC3	TATA-box	TATAAA	402	6	-	Helianthus annuus	core promoter element around -30 of transcription start
NtNF-YC3	TATA-box	TATAA	403	5	-	Arabidopsis thaliana	core promoter element around -30 of transcription start
NtNF-YC3	TATA-box	TATA	404	4	+	Arabidopsis thaliana	core promoter element around -30 of transcription start
NtNF-YC3	TATA-box	TATA	439	4	+	Arabidopsis thaliana	core promoter element around -30 of transcription start
NtNF-YC3	TATA-box	TATA	476	4	+	Arabidopsis thaliana	core promoter element around -30 of transcription start
NtNF-YC3	TATA-box	TATA	572	4	+	Arabidopsis thaliana	core promoter element around -30 of transcription start
NtNF-YC3	TATA-box	TATA	581	4	+	Arabidopsis thaliana	core promoter element around -30 of transcription start
NtNF-YC3	TATA-box	ATATAT	598	6	+	Brassica napus	core promoter element around -30 of transcription start
NtNF-YC3	TATA-box	TATA	599	4	+	Arabidopsis thaliana	core promoter element around -30 of transcription start
NtNF-YC3	TATA-box	TATA	817	4	+	Arabidopsis thaliana	core promoter element around -30 of transcription start
NtNF-YC3	TATA-box	ATATAT	877	6	+	Brassica napus	core promoter element around -30 of transcription start
NtNF-YC3	TATA-box	TATATA	878	6	+	Arabidopsis thaliana	core promoter element around -30 of transcription start
NtNF-YC3	TATA-box	ATATAA	879	6	+	Brassica oleracea	core promoter element around -30 of transcription start
NtNF-YC3	TATA-box	TATA	880	4	+	Arabidopsis thaliana	core promoter element around -30 of transcription start
NtNF-YC3	TATA-box	tcTATAAATAgg	908	11	+	Nicotiana tabacum	core promoter element around -30 of transcription start
NtNF-YC3	TATA-box	TATTTAAA	910	8	-	Arabidopsis thaliana	core promoter element around -30 of transcription start
NtNF-YC3	TATA-box	ccTATAAAaa	945	9	-	Arabidopsis thaliana	core promoter element around -30 of transcription start
NtNF-YC3	TATA-box	TATAAAA	946	7	-	Pisum sativum	core promoter element around -30 of transcription start
NtNF-YC3	TATA-box	TATAAA	947	6	-	Helianthus annuus	core promoter element around -30 of transcription start
NtNF-YC3	TATA-box	TATAA	948	5	-	Arabidopsis thaliana	core promoter element around -30 of transcription start
NtNF-YC3	TATA-box	TATA	949	4	+	Arabidopsis thaliana	core promoter element around -30 of transcription start
NtNF-YC3	TATA-box	ccTATAAAaa	983	9	-	Arabidopsis thaliana	core promoter element around -30 of transcription start
NtNF-YC3	TATA-box	TATAAAA	984	7	-	Pisum sativum	core promoter element around -30 of transcription start
NtNF-YC3	TATA-box	TATAAA	985	6	-	Helianthus annuus	core promoter element around -30 of transcription start
NtNF-YC3	TATA-box	TATAA	986	5	-	Arabidopsis thaliana	core promoter element around -30 of transcription start
NtNF-YC3	TATA-box	TATA	987	4	+	Arabidopsis thaliana	core promoter element around -30 of transcription start
NtNF-YC3	TATA-box	TATA	1045	4	-	Arabidopsis thaliana	core promoter element around -30 of transcription start
NtNF-YC3	TATA-box	ATTATA	1103	6	+	Brassica napus	core promoter element around -30 of transcription start
NtNF-YC3	TATA-box	TATAA	1104	5	-	Arabidopsis thaliana	core promoter element around -30 of transcription start
NtNF-YC3	TATA-box	TATA	1105	4	-	Arabidopsis thaliana	core promoter element around -30 of transcription start
NtNF-YC3	TATA-box	TATA	1175	4	-	Arabidopsis thaliana	core promoter element around -30 of transcription start
NtNF-YC3	TATA-box	ATATAT	1191	6	-	Brassica napus	core promoter element around -30 of transcription start
NtNF-YC3	TATA-box	TATATA	1192	6	-	Arabidopsis thaliana	core promoter element around -30 of transcription start
NtNF-YC3	TATA-box	ATATAA	1193	6	+	Brassica oleracea	core promoter element around -30 of transcription start
NtNF-YC3	TATA-box	TATA	1194	4	-	Arabidopsis thaliana	core promoter element around -30 of transcription start
NtNF-YC3	TATA-box	ATATAT	1219	6	-	Brassica napus	core promoter element around -30 of transcription start
NtNF-YC3	TATA-box	TATA	1220	4	-	Arabidopsis thaliana	core promoter element around -30 of transcription start
NtNF-YC3	TATA-box	TATA	1249	4	-	Arabidopsis thaliana	core promoter element around -30 of transcription start
NtNF-YC3	TATA-box	TACAAAA	1336	7	+	Oryza sativa	core promoter element around -30 of transcription start
NtNF-YC3	TATA-box	TATA	1422	4	-	Arabidopsis thaliana	core promoter element around -30 of transcription start
NtNF-YC3	TATA-box	TATTTAAA	1439	8	-	Arabidopsis thaliana	core promoter element around -30 of transcription start
NtNF-YC3	TATA-box	TATATTTATATTT	1442	12	-	Avena sativa	core promoter element around -30 of transcription start
NtNF-YC3	TATA-box	ATATAA	1444	6	+	Brassica oleracea	core promoter element around -30 of transcription start
NtNF-YC3	TATA-box	TATA	1445	4	-	Arabidopsis thaliana	core promoter element around -30 of transcription start
NtNF-YC3	TATA-box	TATAA	1508	5	-	Arabidopsis thaliana	core promoter element around -30 of transcription start
NtNF-YC3	TATA-box	TATA	1509	4	-	Arabidopsis thaliana	core promoter element around -30 of transcription start
NtNF-YC3	TATA-box	TATATA	1728	6	-	Arabidopsis thaliana	core promoter element around -30 of transcription start
NtNF-YC3	TATA-box	ATATAT	1729	6	-	Brassica napus	core promoter element around -30 of transcription start
NtNF-YC3	TATA-box	TATA	1730	4	-	Arabidopsis thaliana	core promoter element around -30 of transcription start
NtNF-YC3	TATA-box	ccTATAAAaa	1880	9	+	Arabidopsis thaliana	core promoter element around -30 of transcription start
NtNF-YC3	TATA-box	TATACA	1922	6	-	Helianthus annuus	core promoter element around -30 of transcription start
NtNF-YC3	TATA-box	TATATA	1924	6	-	Arabidopsis thaliana	core promoter element around -30 of transcription start
NtNF-YC3	TATA-box	ATATAT	1925	6	-	Brassica napus	core promoter element around -30 of transcription start
NtNF-YC3	TATA-box	TATA	1926	4	-	Arabidopsis thaliana	core promoter element around -30 of transcription start
NtNF-YC3	CAG-motif	GAAAGGCAGAC	772	10	-	Arabidopsis thaliana	part of a light response element
NtNF-YC3	ABRE	GACACGTGGC	1543	9	-	Triticum aestivum	cis-acting element involved in the abscisic acid responsiveness
NtNF-YC3	ABRE	CACGTG	1545	6	-	Arabidopsis thaliana	cis-acting element involved in the abscisic acid responsiveness
NtNF-YC3	ABRE	ACGTG	1546	5	+	Arabidopsis thaliana	cis-acting element involved in the abscisic acid responsiveness
NtNF-YC3	TCT-motif	TCTTAC	1701	6	-	Arabidopsis thaliana	part of a light responsive element
NtNF-YC3	TCT-motif	TCTTAC	1760	6	-	Arabidopsis thaliana	part of a light responsive element
NtNF-YC3	TGA-element	AACGAC	126	6	+	Brassica oleracea	auxin-responsive element
NtNF-YC3	TGA-element	AACGAC	1504	6	-	Brassica oleracea	auxin-responsive element
NtNF-YC3	Myb	TAACTG	157	6	+	Arabidopsis thaliana
NtNF-YC3	Myb	CAACTG	1826	6	-	Arabidopsis thaliana
NtNF-YC3	WRE3	CCACCT	1999	6	+	Pisum sativum
NtNF-YC3	Myc	TCTCTTA	169	7	-	Arabidopsis thaliana
NtNF-YC3	Myc	TCTCTTA	1386	7	-	Arabidopsis thaliana
NtNF-YC3	Unnamed__4	CTCC	733	4	-	Petroselinum hortense
NtNF-YC3	Unnamed__4	CTCC	1147	4	+	Petroselinum hortense
NtNF-YC3	Unnamed__4	CTCC	1513	4	-	Petroselinum hortense
NtNF-YC3	Unnamed__4	CTCC	1565	4	+	Petroselinum hortense
NtNF-YC3	Unnamed__4	CTCC	1588	4	+	Petroselinum hortense
NtNF-YC3	Unnamed__4	CTCC	1670	4	+	Petroselinum hortense
NtNF-YC3	Unnamed__4	CTCC	1749	4	+	Petroselinum hortense
NtNF-YC3	Unnamed__4	CTCC	1951	4	+	Petroselinum hortense
NtNF-YC3	AAGAA-motif	gGTAAAGAAA	197	9	+	Avena sativa
NtNF-YC3	AAGAA-motif	GAAAGAA	424	7	-	Avena sativa
NtNF-YC3	O2-site	GATGA(C/T)(A/G)TG(A/G)	174	8	+	Zea mays	cis-acting regulatory element involved in zein metabolism regulation
NtNF-YC3	CGTCA-motif	CGTCA	509	5	-	Hordeum vulgare	cis-acting regulatory element involved in the MeJA-responsiveness
NtNF-YC3	CGTCA-motif	CGTCA	556	5	+	Hordeum vulgare	cis-acting regulatory element involved in the MeJA-responsiveness
NtNF-YC3	CGTCA-motif	CGTCA	865	5	+	Hordeum vulgare	cis-acting regulatory element involved in the MeJA-responsiveness
NtNF-YC3	TATA	TATAAAAT	1422	8	+	Arabidopsis thaliana
NtNF-YC3	TC-rich repeats	ATTCTCTAAC	151	10	+	Nicotiana tabacum	cis-acting element involved in defense and stress responsiveness
NtNF-YC3	TC-rich repeats	ATTCTCTAAC	332	9	+	Nicotiana tabacum	cis-acting element involved in defense and stress responsiveness
NtNF-YC3	TC-rich repeats	GTTTTCTTAC	448	9	+	Nicotiana tabacum	cis-acting element involved in defense and stress responsiveness
NtNF-YC3	TC-rich repeats	ATTCTCTAAC	1239	9	+	Nicotiana tabacum	cis-acting element involved in defense and stress responsiveness
NtNF-YC3	TC-rich repeats	GTTTTCTTAC	1701	9	-	Nicotiana tabacum	cis-acting element involved in defense and stress responsiveness
NtNF-YC3	ARE	AAACCA	1709	6	+	Zea mays	cis-acting regulatory element essential for the anaerobic induction
NtNF-YC3	LTR	CCGAAA	1092	6	+	Hordeum vulgare	cis-acting element involved in low-temperature responsiveness
NtNF-YC3	G-Box	CACGTG	1545	6	-	Pisum sativum	cis-acting regulatory element involved in light responsiveness
NtNF-YC3	MBS	CAACTG	1826	6	-	Arabidopsis thaliana	MYB binding site involved in drought-inducibility
NtNF-YC3	CAAT-box	CCAAT	33	5	-	Arabidopsis thaliana	common cis-acting element in promoter and enhancer regions
NtNF-YC3	CAAT-box	CAAT	40	4	-	Nicotiana glutinosa
NtNF-YC3	CAAT-box	CAAT	53	4	-	Nicotiana glutinosa
NtNF-YC3	CAAT-box	CAAT	81	4	+	Nicotiana glutinosa
NtNF-YC3	CAAT-box	CAAT	83	4	-	Nicotiana glutinosa
NtNF-YC3	CAAT-box	CCAAT	131	5	+	Arabidopsis thaliana	common cis-acting element in promoter and enhancer regions
NtNF-YC3	CAAT-box	CAAT	132	4	+	Nicotiana glutinosa
NtNF-YC3	CAAT-box	CAAT	145	4	+	Nicotiana glutinosa
NtNF-YC3	CAAT-box	CAAAT	234	5	+	Pisum sativum	common cis-acting element in promoter and enhancer regions
NtNF-YC3	CAAT-box	CCAAT	244	5	-	Arabidopsis thaliana	common cis-acting element in promoter and enhancer regions
NtNF-YC3	CAAT-box	CAAT	252	4	+	Nicotiana glutinosa
NtNF-YC3	CAAT-box	CCAAT	296	5	+	Arabidopsis thaliana	common cis-acting element in promoter and enhancer regions
NtNF-YC3	CAAT-box	CAAT	297	4	+	Nicotiana glutinosa
NtNF-YC3	CAAT-box	CAAAT	360	5	-	Pisum sativum	common cis-acting element in promoter and enhancer regions
NtNF-YC3	CAAT-box	CAAAT	366	5	+	Pisum sativum	common cis-acting element in promoter and enhancer regions
NtNF-YC3	CAAT-box	CAAAT	371	5	-	Pisum sativum	common cis-acting element in promoter and enhancer regions
NtNF-YC3	CAAT-box	CAAT	445	4	-	Nicotiana glutinosa
NtNF-YC3	CAAT-box	CAAT	462	4	-	Nicotiana glutinosa
NtNF-YC3	CAAT-box	CAAT	466	4	+	Nicotiana glutinosa
NtNF-YC3	CAAT-box	CAAAT	468	5	-	Pisum sativum	common cis-acting element in promoter and enhancer regions
NtNF-YC3	CAAT-box	CAAT	488	4	-	Nicotiana glutinosa
NtNF-YC3	CAAT-box	CAAAT	542	5	-	Pisum sativum	common cis-acting element in promoter and enhancer regions
NtNF-YC3	CAAT-box	CAAT	559	4	+	Nicotiana glutinosa
NtNF-YC3	CAAT-box	CAAT	587	4	-	Nicotiana glutinosa
NtNF-YC3	CAAT-box	CCAAT	593	5	-	Arabidopsis thaliana	common cis-acting element in promoter and enhancer regions
NtNF-YC3	CAAT-box	CAAT	706	4	-	Nicotiana glutinosa
NtNF-YC3	CAAT-box	CAAT	758	4	-	Nicotiana glutinosa
NtNF-YC3	CAAT-box	CAAT	822	4	+	Nicotiana glutinosa
NtNF-YC3	CAAT-box	CAAAT	920	5	+	Pisum sativum	common cis-acting element in promoter and enhancer regions
NtNF-YC3	CAAT-box	CAAT	935	4	+	Nicotiana glutinosa
NtNF-YC3	CAAT-box	CAAT	966	4	-	Nicotiana glutinosa
NtNF-YC3	CAAT-box	CAAT	1034	4	+	Nicotiana glutinosa
NtNF-YC3	CAAT-box	CAAAT	1236	5	+	Pisum sativum	common cis-acting element in promoter and enhancer regions
NtNF-YC3	CAAT-box	CAAT	1257	4	-	Nicotiana glutinosa
NtNF-YC3	CAAT-box	CAAT	1271	4	-	Nicotiana glutinosa
NtNF-YC3	CAAT-box	CAAT	1309	4	+	Nicotiana glutinosa
NtNF-YC3	CAAT-box	CAAT	1322	4	-	Nicotiana glutinosa
NtNF-YC3	CAAT-box	CAAAT	1500	5	-	Pisum sativum	common cis-acting element in promoter and enhancer regions
NtNF-YC3	CAAT-box	CAAT	1556	4	+	Nicotiana glutinosa
NtNF-YC3	CAAT-box	CAAT	1604	4	+	Nicotiana glutinosa
NtNF-YC3	CAAT-box	CCAAT	1633	5	+	Arabidopsis thaliana	common cis-acting element in promoter and enhancer regions
NtNF-YC3	CAAT-box	CAAT	1634	4	+	Nicotiana glutinosa
NtNF-YC3	CAAT-box	CCAAT	1740	5	-	Arabidopsis thaliana	common cis-acting element in promoter and enhancer regions
NtNF-YC3	CAAT-box	CAAT	1745	4	+	Nicotiana glutinosa
NtNF-YC3	CAAT-box	CAAAT	1814	5	-	Pisum sativum	common cis-acting element in promoter and enhancer regions
NtNF-YC3	CAAT-box	CAAT	1844	4	+	Nicotiana glutinosa
NtNF-YC3	CAAT-box	CCAAT	1880	5	+	Arabidopsis thaliana	common cis-acting element in promoter and enhancer regions
NtNF-YC3	CAAT-box	CAAT	1881	4	+	Nicotiana glutinosa
NtNF-YC3	CAAT-box	CAAT	1890	4	+	Nicotiana glutinosa
NtNF-YC3	CAAT-box	CAAAT	1892	5	-	Pisum sativum	common cis-acting element in promoter and enhancer regions
NtNF-YC3	CAAT-box	CAAT	1929	4	-	Nicotiana glutinosa
NtNF-YC3	Box 4	ATTAAT	91	6	+	Petroselinum crispum	part of a conserved DNA module involved in light responsiveness
NtNF-YC3	Box 4	ATTAAT	343	6	+	Petroselinum crispum	part of a conserved DNA module involved in light responsiveness
NtNF-YC3	Box 4	ATTAAT	576	6	+	Petroselinum crispum	part of a conserved DNA module involved in light responsiveness
NtNF-YC3	Box 4	ATTAAT	839	6	+	Petroselinum crispum	part of a conserved DNA module involved in light responsiveness
NtNF-YC3	Box 4	ATTAAT	843	6	+	Petroselinum crispum	part of a conserved DNA module involved in light responsiveness
NtNF-YC3	Box 4	ATTAAT	856	6	+	Petroselinum crispum	part of a conserved DNA module involved in light responsiveness
NtNF-YC3	Box 4	ATTAAT	1048	6	-	Petroselinum crispum	part of a conserved DNA module involved in light responsiveness
NtNF-YC3	GT1-motif	GGTTAA	551	6	-	Arabidopsis thaliana	light responsive element
NtNF-YC3	GT1-motif	GGTTAAT	1025	7	-	Avena sativa	light responsive element
NtNF-YC3	GT1-motif	GGTTAA	1026	6	-	Arabidopsis thaliana	light responsive element
NtNF-YC3	GT1-motif	GGTTAA	1210	6	-	Arabidopsis thaliana	light responsive element
NtNF-YC3	TGACG-motif	TGACG	509	5	+	Hordeum vulgare	cis-acting regulatory element involved in the MeJA-responsiveness
NtNF-YC3	TGACG-motif	TGACG	556	5	-	Hordeum vulgare	cis-acting regulatory element involved in the MeJA-responsiveness
NtNF-YC3	TGACG-motif	TGACG	865	5	-	Hordeum vulgare	cis-acting regulatory element involved in the MeJA-responsiveness
NtNF-YC3	MYB	TAACCA	35	6	-	Arabidopsis thaliana
NtNF-YC3	MYB	CAACAG	210	6	-	Arabidopsis thaliana
NtNF-YC3	MYB	TAACCA	230	6	+	Arabidopsis thaliana
NtNF-YC3	MYB	TAACCA	1066	6	-	Arabidopsis thaliana
NtNF-YC3	Unnamed__6	taTAAATATct	1153	10	-	Zea mays
NtNF-YC3	Myb-binding site	CAACAG	210	6	-	Nicotiana tabacum
NtNF-YC3	STRE	AGGGG	1487	5	+	Arabidopsis thaliana
NtNF-YC3	STRE	AGGGG	1672	5	-	Arabidopsis thaliana
NtNF-YC3	Unnamed__1	CGTGG	1544	5	-	Zea mays
NtNF-YC3	G-box	GCCACGTGGA	1543	9	-	Arabidopsis thaliana	cis-acting regulatory element involved in light responsiveness
NtNF-YC3	G-box	CACGTG	1545	6	-	Arabidopsis thaliana	cis-acting regulatory element involved in light responsiveness
NtNF-YC3	G-box	GCCACGTGGA	1566	9	-	Arabidopsis thaliana	cis-acting regulatory element involved in light responsiveness
NtNF-YC3	MYB-like sequence	TAACCA	35	6	-	Arabidopsis thaliana
NtNF-YC3	MYB-like sequence	TAACCA	230	6	+	Arabidopsis thaliana
NtNF-YC3	MYB-like sequence	TAACCA	1066	6	-	Arabidopsis thaliana
NtNF-YC3	WUN-motif	TTATTACAT	659	9	+	Nicotiana glutinosa
NtNF-YC3	WUN-motif	AAATTACT	898	8	-	Nicotiana glutinosa
NtNF-YC3	WUN-motif	CAATTACAT	935	9	+	Nicotiana glutinosa
NtNF-YC3	WUN-motif	CCATTTCAA	1303	9	+	Nicotiana glutinosa
NtNF-YC3		motif_sequence	494	4	+	organism	short_function
NtNF-YC3		motif_sequence	524	4	+	organism	short_function
NtNF-YC3		motif_sequence	733	4	-	organism	short_function
NtNF-YC3		motif_sequence	1513	4	-	organism	short_function
NtNF-YC3		motif_sequence	1563	4	+	organism	short_function
NtNF-YC3		motif_sequence	1675	4	+	organism	short_function
NtNF-YC3		motif_sequence	1687	4	+	organism	short_function
NtNF-YC3		motif_sequence	1693	4	+	organism	short_function
NtNF-YC3		motif_sequence	1717	4	-	organism	short_function
NtNF-YC3		motif_sequence	1747	4	+	organism	short_function
NtNF-YC3		motif_sequence	1934	4	-	organism	short_function
NtNF-YC3	AT~TATA-box	TATATA	878	6	+	Arabidopsis thaliana
NtNF-YC3	AT~TATA-box	TATATA	1192	6	-	Arabidopsis thaliana
NtNF-YC3	AT~TATA-box	TATATA	1728	6	-	Arabidopsis thaliana
NtNF-YC3	AT~TATA-box	TATATA	1924	6	-	Arabidopsis thaliana
NtNF-YC3	MYC	CATGTG	26	6	-	Arabidopsis thaliana
NtNF-YC3	MYC	CAATTG	81	6	+	Arabidopsis thaliana
NtNF-YC3	MYC	CATTTG	541	6	+	Arabidopsis thaliana
NtNF-YC3	MYC	CATGTG	1180	6	+	Arabidopsis thaliana
NtNF-YC3	MYC	CATGTG	1568	6	+	Arabidopsis thaliana
NtNF-YC3	MYC	CATTTG	1813	6	+	Arabidopsis thaliana
NtNF-YC3	circadian	CAAAGATATC	1862	9	+	Lycopersicon esculentum	cis-acting regulatory element involved in circadian control
NtNF-YB4	G-box	GCCACGTGGA	1996	9	+	Arabidopsis thaliana	cis-acting regulatory element involved in light responsiveness
NtNF-YB4	G-box	CACGTG	1998	6	-	Arabidopsis thaliana	cis-acting regulatory element involved in light responsiveness
NtNF-YB4	TATA	TATAAAAT	2037	8	-	Arabidopsis thaliana
NtNF-YB4	Unnamed__1	CGTGG	2000	5	+	Zea mays
NtNF-YB4	TATA-box	TATACA	1776	6	-	Helianthus annuus	core promoter element around -30 of transcription start
NtNF-YB4	TATA-box	TATA	1778	4	-	Arabidopsis thaliana	core promoter element around -30 of transcription start
NtNF-YB4	TATA-box	taTATAAAg	1796	9	-	Lycopersicon esculentum	core promoter element around -30 of transcription start
NtNF-YB4	TATA-box	TATAAA	1797	6	-	Helianthus annuus	core promoter element around -30 of transcription start
NtNF-YB4	TATA-box	TATATAA	1798	7	-	Arabidopsis thaliana	core promoter element around -30 of transcription start
NtNF-YB4	TATA-box	TATATA	1799	6	-	Arabidopsis thaliana	core promoter element around -30 of transcription start
NtNF-YB4	TATA-box	ATATAA	1800	6	+	Brassica oleracea	core promoter element around -30 of transcription start
NtNF-YB4	TATA-box	TATA	1801	4	-	Arabidopsis thaliana	core promoter element around -30 of transcription start
NtNF-YB4	TATA-box	TATA	1962	4	-	Arabidopsis thaliana	core promoter element around -30 of transcription start
NtNF-YB4	TATA-box	TATA	1968	4	-	Arabidopsis thaliana	core promoter element around -30 of transcription start
NtNF-YB4	TATA-box	TATAAAA	2038	7	-	Pisum sativum	core promoter element around -30 of transcription start
NtNF-YB4	TATA-box	TATAAA	2039	6	-	Helianthus annuus	core promoter element around -30 of transcription start
NtNF-YB4	TATA-box	TATAA	2040	5	-	Arabidopsis thaliana	core promoter element around -30 of transcription start
NtNF-YB4	TATA-box	TATA	2041	4	-	Arabidopsis thaliana	core promoter element around -30 of transcription start
NtNF-YB4	AT~TATA-box	TATATAAA	1797	8	-	Arabidopsis thaliana
NtNF-YB4	AT~TATA-box	TATATA	1799	6	-	Arabidopsis thaliana
NtNF-YB4	DRE1	ACCGAGA	1975	7	+	Zea mays
NtNF-YB4	G-Box	CACGTT	1817	6	+	Pisum sativum	cis-acting regulatory element involved in light responsiveness
NtNF-YB4	G-Box	CACGTG	1998	6	-	Pisum sativum	cis-acting regulatory element involved in light responsiveness
NtNF-YB4	G-Box	CACGTT	2023	6	-	Pisum sativum	cis-acting regulatory element involved in light responsiveness
NtNF-YB4	ABRE	ACGTG	1817	5	-	Arabidopsis thaliana	cis-acting element involved in the abscisic acid responsiveness
NtNF-YB4	ABRE	GACACGTGGC	1996	9	+	Triticum aestivum	cis-acting element involved in the abscisic acid responsiveness
NtNF-YB4	ABRE	CACGTG	1998	6	-	Arabidopsis thaliana	cis-acting element involved in the abscisic acid responsiveness
NtNF-YB4	ABRE	ACGTG	1999	5	+	Arabidopsis thaliana	cis-acting element involved in the abscisic acid responsiveness
NtNF-YB4	ABRE	ACGTG	2024	5	+	Arabidopsis thaliana	cis-acting element involved in the abscisic acid responsiveness
NtNF-YB4	MYC	CATGTG	1846	6	+	Arabidopsis thaliana
NtNF-YB4	CAAT-box	CAAT	1928	4	-	Nicotiana glutinosa
NtNF-YB5	Sp1	GGGCGG	785	6	-	Oryza sativa	light responsive element
NtNF-YB5	ERE	ATTTTAAA	711	8	-	Nicotiana glutinos
NtNF-YB5	P-box	CCTTTTG	524	7	+	Oryza sativa	gibberellin-responsive element
NtNF-YB5	as-1	TGACG	637	5	+	Arabidopsis thaliana
NtNF-YB5	TATA-box	TATAA	154	5	-	Arabidopsis thaliana	core promoter element around -30 of transcription start
NtNF-YB5	TATA-box	TATA	155	4	+	Arabidopsis thaliana	core promoter element around -30 of transcription start
NtNF-YB5	TATA-box	TATATAA	186	7	-	Arabidopsis thaliana	core promoter element around -30 of transcription start
NtNF-YB5	TATA-box	TATATA	187	6	+	Arabidopsis thaliana	core promoter element around -30 of transcription start
NtNF-YB5	TATA-box	ATATAT	188	6	+	Brassica napus	core promoter element around -30 of transcription start
NtNF-YB5	TATA-box	TATATA	189	6	+	Arabidopsis thaliana	core promoter element around -30 of transcription start
NtNF-YB5	TATA-box	ATATAT	190	6	+	Brassica napus	core promoter element around -30 of transcription start
NtNF-YB5	TATA-box	TATATA	191	6	+	Arabidopsis thaliana	core promoter element around -30 of transcription start
NtNF-YB5	TATA-box	ATATAT	192	6	+	Brassica napus	core promoter element around -30 of transcription start
NtNF-YB5	TATA-box	TATATA	193	6	+	Arabidopsis thaliana	core promoter element around -30 of transcription start
NtNF-YB5	TATA-box	TATA	195	4	+	Arabidopsis thaliana	core promoter element around -30 of transcription start
NtNF-YB5	TATA-box	TATA	232	4	+	Arabidopsis thaliana	core promoter element around -30 of transcription start
NtNF-YB5	TATA-box	ATTATA	245	6	+	Brassica napus	core promoter element around -30 of transcription start
NtNF-YB5	TATA-box	TATAA	246	5	-	Arabidopsis thaliana	core promoter element around -30 of transcription start
NtNF-YB5	TATA-box	TATA	247	4	+	Arabidopsis thaliana	core promoter element around -30 of transcription start
NtNF-YB5	TATA-box	TATAAA	353	6	-	Helianthus annuus	core promoter element around -30 of transcription start
NtNF-YB5	TATA-box	TATAA	354	5	-	Arabidopsis thaliana	core promoter element around -30 of transcription start
NtNF-YB5	TATA-box	TATA	355	4	+	Arabidopsis thaliana	core promoter element around -30 of transcription start
NtNF-YB5	TATA-box	TATA	445	4	+	Arabidopsis thaliana	core promoter element around -30 of transcription start
NtNF-YB5	TATA-box	ATATAT	462	6	+	Brassica napus	core promoter element around -30 of transcription start
NtNF-YB5	TATA-box	TATA	463	4	+	Arabidopsis thaliana	core promoter element around -30 of transcription start
NtNF-YB5	TATA-box	TACAAAA	726	7	-	Oryza sativa	core promoter element around -30 of transcription start
NtNF-YB5	TATA-box	TATAAA	777	6	-	Helianthus annuus	core promoter element around -30 of transcription start
NtNF-YB5	TATA-box	TATAA	778	5	-	Arabidopsis thaliana	core promoter element around -30 of transcription start
NtNF-YB5	TATA-box	TATA	779	4	+	Arabidopsis thaliana	core promoter element around -30 of transcription start
NtNF-YB5	TATA-box	TATACA	803	6	-	Helianthus annuus	core promoter element around -30 of transcription start
NtNF-YB5	TATA-box	TATA	805	4	+	Arabidopsis thaliana	core promoter element around -30 of transcription start
NtNF-YB5	TATA-box	TATAA	1033	5	-	Arabidopsis thaliana	core promoter element around -30 of transcription start
NtNF-YB5	TATA-box	TATA	1034	4	-	Arabidopsis thaliana	core promoter element around -30 of transcription start
NtNF-YB5	TATA-box	TATAA	1174	5	-	Arabidopsis thaliana	core promoter element around -30 of transcription start
NtNF-YB5	TATA-box	TATA	1175	4	-	Arabidopsis thaliana	core promoter element around -30 of transcription start
NtNF-YB5	TATA-box	TATA	1449	4	-	Arabidopsis thaliana	core promoter element around -30 of transcription start
NtNF-YB5	TATA-box	TATATA	1516	6	-	Arabidopsis thaliana	core promoter element around -30 of transcription start
NtNF-YB5	TATA-box	ATATAT	1517	6	-	Brassica napus	core promoter element around -30 of transcription start
NtNF-YB5	TATA-box	TATATA	1518	6	-	Arabidopsis thaliana	core promoter element around -30 of transcription start
NtNF-YB5	TATA-box	ATATAT	1519	6	-	Brassica napus	core promoter element around -30 of transcription start
NtNF-YB5	TATA-box	TATATA	1520	6	-	Arabidopsis thaliana	core promoter element around -30 of transcription start
NtNF-YB5	TATA-box	TATA	1522	4	-	Arabidopsis thaliana	core promoter element around -30 of transcription start
NtNF-YB5	TATA-box	TATA	1527	4	-	Arabidopsis thaliana	core promoter element around -30 of transcription start
NtNF-YB5	TATA-box	TATA	1729	4	-	Arabidopsis thaliana	core promoter element around -30 of transcription start
NtNF-YB5	TATA-box	ATATAT	1755	6	-	Brassica napus	core promoter element around -30 of transcription start
NtNF-YB5	TATA-box	TATATA	1756	6	-	Arabidopsis thaliana	core promoter element around -30 of transcription start
NtNF-YB5	TATA-box	TATA	1758	4	-	Arabidopsis thaliana	core promoter element around -30 of transcription start
NtNF-YB5	TATA-box	TATAA	1858	5	-	Arabidopsis thaliana	core promoter element around -30 of transcription start
NtNF-YB5	TATA-box	TATA	1859	4	-	Arabidopsis thaliana	core promoter element around -30 of transcription start
NtNF-YB5	TATA-box	TATAA	1953	5	-	Arabidopsis thaliana	core promoter element around -30 of transcription start
NtNF-YB5	TATA-box	TATA	1954	4	-	Arabidopsis thaliana	core promoter element around -30 of transcription start
NtNF-YB5	ABRE	ACGTG	1479	5	-	Arabidopsis thaliana	cis-acting element involved in the abscisic acid responsiveness
NtNF-YB5	TCT-motif	TCTTAC	467	6	+	Arabidopsis thaliana	part of a light responsive element
NtNF-YB5	TCT-motif	TCTTAC	1934	6	+	Arabidopsis thaliana	part of a light responsive element
NtNF-YB5	Unnamed__4	CTCC	721	4	-	Petroselinum hortense
NtNF-YB5	Unnamed__4	CTCC	958	4	-	Petroselinum hortense
NtNF-YB5	Unnamed__4	CTCC	1149	4	-	Petroselinum hortense
NtNF-YB5	Unnamed__4	CTCC	1164	4	-	Petroselinum hortense
NtNF-YB5	Unnamed__4	CTCC	1294	4	-	Petroselinum hortense
NtNF-YB5	Unnamed__4	CTCC	1843	4	+	Petroselinum hortense
NtNF-YB5	Unnamed__4	CTCC	1846	4	+	Petroselinum hortense
NtNF-YB5	AT-rich sequence	TAAAATACT	1469	9	+	Pisum sativum	element for maximal elicitor-mediated activation (2copies)
NtNF-YB5	Myb	TAACTG	731	6	+	Arabidopsis thaliana
NtNF-YB5	Myb	CAACTG	880	6	+	Arabidopsis thaliana
NtNF-YB5	Myb	TAACTG	978	6	+	Arabidopsis thaliana
NtNF-YB5	W box	TTGACC	1207	6	-	Arabidopsis thaliana
NtNF-YB5	W box	TTGACC	1880	6	+	Arabidopsis thaliana
NtNF-YB5	CGTCA-motif	CGTCA	637	5	-	Hordeum vulgare	cis-acting regulatory element involved in the MeJA-responsiveness
NtNF-YB5	G-Box	CACGTT	1479	6	+	Pisum sativum	cis-acting regulatory element involved in light responsiveness
NtNF-YB5	TC-rich repeats	ATTCTCTAAC	1564	9	+	Nicotiana tabacum	cis-acting element involved in defense and stress responsiveness
NtNF-YB5	TC-rich repeats	GTTTTCTTAC	1930	9	+	Nicotiana tabacum	cis-acting element involved in defense and stress responsiveness
NtNF-YB5	ARE	AAACCA	306	6	-	Zea mays	cis-acting regulatory element essential for the anaerobic induction
NtNF-YB5	ARE	AAACCA	643	6	+	Zea mays	cis-acting regulatory element essential for the anaerobic induction
NtNF-YB5	ARE	AAACCA	670	6	-	Zea mays	cis-acting regulatory element essential for the anaerobic induction
NtNF-YB5	ARE	AAACCA	1442	6	+	Zea mays	cis-acting regulatory element essential for the anaerobic induction
NtNF-YB5	MBS	CAACTG	880	6	+	Arabidopsis thaliana	MYB binding site involved in drought-inducibility
NtNF-YB5	CAAT-box	CAAT	19	4	+	Nicotiana glutinosa
NtNF-YB5	CAAT-box	CCAAT	116	5	-	Arabidopsis thaliana	common cis-acting element in promoter and enhancer regions
NtNF-YB5	CAAT-box	CAAT	200	4	-	Nicotiana glutinosa
NtNF-YB5	CAAT-box	CAAAT	276	5	+	Pisum sativum	common cis-acting element in promoter and enhancer regions
NtNF-YB5	CAAT-box	CAAAT	303	5	-	Pisum sativum	common cis-acting element in promoter and enhancer regions
NtNF-YB5	CAAT-box	CAAAT	380	5	+	Pisum sativum	common cis-acting element in promoter and enhancer regions
NtNF-YB5	CAAT-box	CAAAT	564	5	+	Pisum sativum	common cis-acting element in promoter and enhancer regions
NtNF-YB5	CAAT-box	CAAAT	717	5	-	Pisum sativum	common cis-acting element in promoter and enhancer regions
NtNF-YB5	CAAT-box	CAAT	739	4	-	Nicotiana glutinosa
NtNF-YB5	CAAT-box	CAAT	766	4	+	Nicotiana glutinosa
NtNF-YB5	CAAT-box	CAAT	794	4	-	Nicotiana glutinosa
NtNF-YB5	CAAT-box	CAAAT	800	5	-	Pisum sativum	common cis-acting element in promoter and enhancer regions
NtNF-YB5	CAAT-box	CAAAT	827	5	-	Pisum sativum	common cis-acting element in promoter and enhancer regions
NtNF-YB5	CAAT-box	CAAAT	840	5	-	Pisum sativum	common cis-acting element in promoter and enhancer regions
NtNF-YB5	CAAT-box	CCAAT	896	5	+	Arabidopsis thaliana	common cis-acting element in promoter and enhancer regions
NtNF-YB5	CAAT-box	CAAT	897	4	+	Nicotiana glutinosa
NtNF-YB5	CAAT-box	CAAAT	909	5	+	Pisum sativum	common cis-acting element in promoter and enhancer regions
NtNF-YB5	CAAT-box	CAAT	912	4	-	Nicotiana glutinosa
NtNF-YB5	CAAT-box	CAAAT	918	5	+	Pisum sativum	common cis-acting element in promoter and enhancer regions
NtNF-YB5	CAAT-box	CCAAT	967	5	-	Arabidopsis thaliana	common cis-acting element in promoter and enhancer regions
NtNF-YB5	CAAT-box	CAAAT	1169	5	-	Pisum sativum	common cis-acting element in promoter and enhancer regions
NtNF-YB5	CAAT-box	CAAT	1183	4	+	Nicotiana glutinosa
NtNF-YB5	CAAT-box	CAAAT	1190	5	+	Pisum sativum	common cis-acting element in promoter and enhancer regions
NtNF-YB5	CAAT-box	CAAT	1210	4	+	Nicotiana glutinosa
NtNF-YB5	CAAT-box	CAAT	1277	4	-	Nicotiana glutinosa
NtNF-YB5	CAAT-box	CAAT	1318	4	+	Nicotiana glutinosa
NtNF-YB5	CAAT-box	CAAT	1376	4	+	Nicotiana glutinosa
NtNF-YB5	CAAT-box	CAAAT	1398	5	+	Pisum sativum	common cis-acting element in promoter and enhancer regions
NtNF-YB5	CAAT-box	CAAAT	1413	5	-	Pisum sativum	common cis-acting element in promoter and enhancer regions
NtNF-YB5	CAAT-box	CAAAT	1454	5	+	Pisum sativum	common cis-acting element in promoter and enhancer regions
NtNF-YB5	CAAT-box	CAAT	1505	4	-	Nicotiana glutinosa
NtNF-YB5	CAAT-box	CAAT	1562	4	+	Nicotiana glutinosa
NtNF-YB5	CAAT-box	CAAT	1592	4	-	Nicotiana glutinosa
NtNF-YB5	CAAT-box	CAAT	1602	4	-	Nicotiana glutinosa
NtNF-YB5	CAAT-box	CAAT	1708	4	+	Nicotiana glutinosa
NtNF-YB5	CAAT-box	CAAAT	1732	5	-	Pisum sativum	common cis-acting element in promoter and enhancer regions
NtNF-YB5	CAAT-box	CAAT	1870	4	-	Nicotiana glutinosa
NtNF-YB5	CAAT-box	CAAT	1879	4	-	Nicotiana glutinosa
NtNF-YB5	CAAT-box	CAAAT	1976	5	+	Pisum sativum	common cis-acting element in promoter and enhancer regions
NtNF-YB5	Box 4	ATTAAT	227	6	+	Petroselinum crispum	part of a conserved DNA module involved in light responsiveness
NtNF-YB5	Box 4	ATTAAT	861	6	+	Petroselinum crispum	part of a conserved DNA module involved in light responsiveness
NtNF-YB5	Box 4	ATTAAT	899	6	+	Petroselinum crispum	part of a conserved DNA module involved in light responsiveness
NtNF-YB5	Box 4	ATTAAT	931	6	+	Petroselinum crispum	part of a conserved DNA module involved in light responsiveness
NtNF-YB5	Box 4	ATTAAT	947	6	+	Petroselinum crispum	part of a conserved DNA module involved in light responsiveness
NtNF-YB5	Box 4	ATTAAT	1220	6	-	Petroselinum crispum	part of a conserved DNA module involved in light responsiveness
NtNF-YB5	Box 4	ATTAAT	1224	6	-	Petroselinum crispum	part of a conserved DNA module involved in light responsiveness
NtNF-YB5	Box 4	ATTAAT	1644	6	-	Petroselinum crispum	part of a conserved DNA module involved in light responsiveness
NtNF-YB5	TGACG-motif	TGACG	637	5	+	Hordeum vulgare	cis-acting regulatory element involved in the MeJA-responsiveness
NtNF-YB5	GT1-motif	GGTTAA	238	6	-	Arabidopsis thaliana	light responsive element
NtNF-YB5	GT1-motif	GGTTAA	583	6	+	Arabidopsis thaliana	light responsive element
NtNF-YB5	GARE-motif	TCTGTTG	665	7	+	Brassica oleracea	gibberellin-responsive element
NtNF-YB5	Myb-binding site	CAACAG	666	6	-	Nicotiana tabacum
NtNF-YB5	MYB	CAACCA	482	6	-	Arabidopsis thaliana
NtNF-YB5	MYB	CAACAG	666	6	-	Arabidopsis thaliana
NtNF-YB5	MYB	TAACCA	833	6	-	Arabidopsis thaliana
NtNF-YB5	MYB	TAACCA	1263	6	+	Arabidopsis thaliana
NtNF-YB5	AuxRR-core	GGTCCAT	1082	7	+	Nicotiana tabacum	cis-acting regulatory element involved in auxin responsiveness
NtNF-YB5	STRE	AGGGG	788	5	-	Arabidopsis thaliana
NtNF-YB5	Unnamed__1	CGTGG	394	5	+	Zea mays
NtNF-YB5	MYB-like sequence	TAACCA	833	6	-	Arabidopsis thaliana
NtNF-YB5	MYB-like sequence	TAACCA	1263	6	+	Arabidopsis thaliana
NtNF-YB5	AT~TATA-box	TATATA	187	6	+	Arabidopsis thaliana
NtNF-YB5	AT~TATA-box	TATATA	189	6	+	Arabidopsis thaliana
NtNF-YB5	AT~TATA-box	TATATA	191	6	+	Arabidopsis thaliana
NtNF-YB5	AT~TATA-box	TATATA	193	6	+	Arabidopsis thaliana
NtNF-YB5	AT~TATA-box	TATATA	1516	6	-	Arabidopsis thaliana
NtNF-YB5	AT~TATA-box	TATATA	1518	6	-	Arabidopsis thaliana
NtNF-YB5	AT~TATA-box	TATATA	1520	6	-	Arabidopsis thaliana
NtNF-YB5	AT~TATA-box	TATATA	1756	6	-	Arabidopsis thaliana
NtNF-YB5		motif_sequence	324	4	+	organism	short_function
NtNF-YB5		motif_sequence	399	4	-	organism	short_function
NtNF-YB5		motif_sequence	409	4	+	organism	short_function
NtNF-YB5		motif_sequence	440	4	-	organism	short_function
NtNF-YB5		motif_sequence	600	4	-	organism	short_function
NtNF-YB5		motif_sequence	887	4	-	organism	short_function
NtNF-YB5		motif_sequence	924	4	-	organism	short_function
NtNF-YB5		motif_sequence	1027	4	-	organism	short_function
NtNF-YB5		motif_sequence	1178	4	+	organism	short_function
NtNF-YB5		motif_sequence	1353	4	+	organism	short_function
NtNF-YB5		motif_sequence	1498	4	+	organism	short_function
NtNF-YB5		motif_sequence	1628	4	-	organism	short_function
NtNF-YB5		motif_sequence	1671	4	-	organism	short_function
NtNF-YB5		motif_sequence	1979	4	+	organism	short_function
NtNF-YB5	MYC	CATTTG	276	6	-	Arabidopsis thaliana
NtNF-YB5	MYC	CATTTG	564	6	-	Arabidopsis thaliana
NtNF-YB5	MYC	CATTTG	839	6	+	Arabidopsis thaliana
NtNF-YB5	MYC	CATTTG	918	6	-	Arabidopsis thaliana
NtNF-YB5	MYC	CATTTG	1454	6	-	Arabidopsis thaliana
NtNF-YB5	MYC	CATTTG	1976	6	-	Arabidopsis thaliana
NtNF-YB5	chs-CMA2a	TCACTTGA	1941	8	+	Petroselinum crispum	part of a light responsive element
NtNF-YB6	Myb-binding site	CAACAG	1158	6	+	Nicotiana tabacum
NtNF-YB6	Myb-binding site	CAACAG	1280	6	-	Nicotiana tabacum
NtNF-YB6	MYB	CAACCA	218	6	-	Arabidopsis thaliana
NtNF-YB6	MYB	TAACCA	364	6	-	Arabidopsis thaliana
NtNF-YB6	MYB	CAACCA	952	6	+	Arabidopsis thaliana
NtNF-YB6	MYB	CAACAG	1158	6	+	Arabidopsis thaliana
NtNF-YB6	MYB	CAACAG	1280	6	-	Arabidopsis thaliana
NtNF-YB6	MYB	CAACCA	1894	6	+	Arabidopsis thaliana
NtNF-YB6	STRE	AGGGG	324	5	+	Arabidopsis thaliana
NtNF-YB6	WUN-motif	AAATTTCTT	894	9	+	Nicotiana glutinosa
NtNF-YB6	MYB-like sequence	TAACCA	364	6	-	Arabidopsis thaliana
NtNF-YB6	I-box	TGATAATGT	778	9	-	Solanum tuberosum	part of a light responsive element
NtNF-YB6	LTR	CCGAAA	1918	6	+	Hordeum vulgare	cis-acting element involved in low-temperature responsiveness
NtNF-YB6	ARE	AAACCA	854	6	-	Zea mays	cis-acting regulatory element essential for the anaerobic induction
NtNF-YB6	ARE	AAACCA	1569	6	-	Zea mays	cis-acting regulatory element essential for the anaerobic induction
NtNF-YB6	CAAT-box	CAAAT	78	5	+	Pisum sativum	common cis-acting element in promoter and enhancer regions
NtNF-YB6	CAAT-box	CAAT	115	4	+	Nicotiana glutinosa
NtNF-YB6	CAAT-box	CAAT	123	4	+	Nicotiana glutinosa
NtNF-YB6	CAAT-box	CAAAT	171	5	-	Pisum sativum	common cis-acting element in promoter and enhancer regions
NtNF-YB6	CAAT-box	CAAT	184	4	+	Nicotiana glutinosa
NtNF-YB6	CAAT-box	CAAAT	190	5	-	Pisum sativum	common cis-acting element in promoter and enhancer regions
NtNF-YB6	CAAT-box	CAAAT	196	5	-	Pisum sativum	common cis-acting element in promoter and enhancer regions
NtNF-YB6	CAAT-box	CAAAT	202	5	-	Pisum sativum	common cis-acting element in promoter and enhancer regions
NtNF-YB6	CAAT-box	CAAAT	209	5	-	Pisum sativum	common cis-acting element in promoter and enhancer regions
NtNF-YB6	CAAT-box	CAAAT	273	5	-	Pisum sativum	common cis-acting element in promoter and enhancer regions
NtNF-YB6	CAAT-box	CAAAT	280	5	-	Pisum sativum	common cis-acting element in promoter and enhancer regions
NtNF-YB6	CAAT-box	CAAT	376	4	+	Nicotiana glutinosa
NtNF-YB6	CAAT-box	CAAAT	435	5	+	Pisum sativum	common cis-acting element in promoter and enhancer regions
NtNF-YB6	CAAT-box	CCAAT	471	5	+	Arabidopsis thaliana	common cis-acting element in promoter and enhancer regions
NtNF-YB6	CAAT-box	CAAT	472	4	+	Nicotiana glutinosa
NtNF-YB6	CAAT-box	CAAT	520	4	+	Nicotiana glutinosa
NtNF-YB6	CAAT-box	CAAT	563	4	+	Nicotiana glutinosa
NtNF-YB6	CAAT-box	CAAT	811	4	+	Nicotiana glutinosa
NtNF-YB6	CAAT-box	CAAAT	845	5	-	Pisum sativum	common cis-acting element in promoter and enhancer regions
NtNF-YB6	CAAT-box	CAAAT	880	5	-	Pisum sativum	common cis-acting element in promoter and enhancer regions
NtNF-YB6	CAAT-box	CAAT	1002	4	-	Nicotiana glutinosa
NtNF-YB6	CAAT-box	CAAT	1013	4	+	Nicotiana glutinosa
NtNF-YB6	CAAT-box	CAAT	1129	4	-	Nicotiana glutinosa
NtNF-YB6	CAAT-box	CAAT	1169	4	-	Nicotiana glutinosa
NtNF-YB6	CAAT-box	CAAAT	1197	5	+	Pisum sativum	common cis-acting element in promoter and enhancer regions
NtNF-YB6	CAAT-box	CAAT	1218	4	-	Nicotiana glutinosa
NtNF-YB6	CAAT-box	CAAAT	1273	5	-	Pisum sativum	common cis-acting element in promoter and enhancer regions
NtNF-YB6	CAAT-box	CAAAT	1360	5	+	Pisum sativum	common cis-acting element in promoter and enhancer regions
NtNF-YB6	CAAT-box	CAAT	1500	4	-	Nicotiana glutinosa
NtNF-YB6	CAAT-box	CAAAT	1532	5	-	Pisum sativum	common cis-acting element in promoter and enhancer regions
NtNF-YB6	CAAT-box	CCAAT	1567	5	-	Arabidopsis thaliana	common cis-acting element in promoter and enhancer regions
NtNF-YB6	CAAT-box	CAAT	1586	4	+	Nicotiana glutinosa
NtNF-YB6	CAAT-box	CCAAT	1738	5	+	Arabidopsis thaliana	common cis-acting element in promoter and enhancer regions
NtNF-YB6	CAAT-box	CAAT	1739	4	+	Nicotiana glutinosa
NtNF-YB6	CAAT-box	CAAAT	1810	5	+	Pisum sativum	common cis-acting element in promoter and enhancer regions
NtNF-YB6	CAAT-box	CAAT	1841	4	+	Nicotiana glutinosa
NtNF-YB6	CAAT-box	CAAAT	1846	5	+	Pisum sativum	common cis-acting element in promoter and enhancer regions
NtNF-YB6	CAAT-box	CAACCAACTCC	1860	10	+	Arabidopsis thaliana	common cis-acting element in promoter and enhancer regions
NtNF-YB6	CAAT-box	CCAAT	1897	5	+	Arabidopsis thaliana	common cis-acting element in promoter and enhancer regions
NtNF-YB6	CAAT-box	CAAT	1898	4	+	Nicotiana glutinosa
NtNF-YB6	CAAT-box	CAAT	1900	4	-	Nicotiana glutinosa
NtNF-YB6	CAAT-box	CAAT	1931	4	+	Nicotiana glutinosa
NtNF-YB6	CAAT-box	CAAT	1964	4	+	Nicotiana glutinosa
NtNF-YB6	CAAT-box	CCAAT	1995	5	+	Arabidopsis thaliana	common cis-acting element in promoter and enhancer regions
NtNF-YB6	CAAT-box	CAAT	1996	4	+	Nicotiana glutinosa
NtNF-YB6	Box 4	ATTAAT	1655	6	-	Petroselinum crispum	part of a conserved DNA module involved in light responsiveness
NtNF-YB6	TGACG-motif	TGACG	58	5	-	Hordeum vulgare	cis-acting regulatory element involved in the MeJA-responsiveness
NtNF-YB6	TGACG-motif	TGACG	102	5	-	Hordeum vulgare	cis-acting regulatory element involved in the MeJA-responsiveness
NtNF-YB6	GT1-motif	GGTTAA	401	6	+	Arabidopsis thaliana	light responsive element
NtNF-YB6	circadian	CAAAGATATC	1247	9	-	Lycopersicon esculentum	cis-acting regulatory element involved in circadian control
NtNF-YB6	MRE	AACCTAA	923	7	+	Petroselinum crispum	MYB binding site involved in light responsiveness
NtNF-YB6		motif_sequence	163	4	-	organism	short_function
NtNF-YB6		motif_sequence	258	4	-	organism	short_function
NtNF-YB6		motif_sequence	269	4	-	organism	short_function
NtNF-YB6		motif_sequence	495	4	-	organism	short_function
NtNF-YB6		motif_sequence	525	4	+	organism	short_function
NtNF-YB6		motif_sequence	630	4	-	organism	short_function
NtNF-YB6		motif_sequence	716	4	-	organism	short_function
NtNF-YB6		motif_sequence	1053	4	+	organism	short_function
NtNF-YB6		motif_sequence	1435	4	-	organism	short_function
NtNF-YB6		motif_sequence	1785	4	-	organism	short_function
NtNF-YB6		motif_sequence	1883	4	+	organism	short_function
NtNF-YB6		motif_sequence	1977	4	-	organism	short_function
NtNF-YB6	AT~TATA-box	TATATA	721	6	+	Arabidopsis thaliana
NtNF-YB6	AT~TATA-box	TATATA	1470	6	-	Arabidopsis thaliana
NtNF-YB6	AT~TATA-box	TATATA	1527	6	-	Arabidopsis thaliana
NtNF-YB6	MYC	CATGTG	1722	6	+	Arabidopsis thaliana
NtNF-YB6	MYC	CATTTG	1810	6	-	Arabidopsis thaliana
NtNF-YB6	MYC	CAATTG	1898	6	-	Arabidopsis thaliana
NtNF-YB6	P-box	CCTTTTG	574	7	+	Oryza sativa	gibberellin-responsive element
NtNF-YB6	P-box	CCTTTTG	1454	7	-	Oryza sativa	gibberellin-responsive element
NtNF-YB6	P-box	CCTTTTG	1546	7	-	Oryza sativa	gibberellin-responsive element
NtNF-YB6	as-1	TGACG	58	5	-	Arabidopsis thaliana
NtNF-YB6	as-1	TGACG	102	5	-	Arabidopsis thaliana
NtNF-YB6	TCA-element	CCATCTTTTT	1776	9	-	Nicotiana tabacum	cis-acting element involved in salicylic acid responsiveness
NtNF-YB6	TATA-box	ATATAA	135	6	+	Brassica oleracea	core promoter element around -30 of transcription start
NtNF-YB6	TATA-box	TATA	136	4	+	Arabidopsis thaliana	core promoter element around -30 of transcription start
NtNF-YB6	TATA-box	TATAAAA	308	7	-	Pisum sativum	core promoter element around -30 of transcription start
NtNF-YB6	TATA-box	TATAAA	309	6	-	Helianthus annuus	core promoter element around -30 of transcription start
NtNF-YB6	TATA-box	TATAA	310	5	-	Arabidopsis thaliana	core promoter element around -30 of transcription start
NtNF-YB6	TATA-box	TATA	311	4	+	Arabidopsis thaliana	core promoter element around -30 of transcription start
NtNF-YB6	TATA-box	TATA	329	4	+	Arabidopsis thaliana	core promoter element around -30 of transcription start
NtNF-YB6	TATA-box	TACAAAA	368	7	+	Oryza sativa	core promoter element around -30 of transcription start
NtNF-YB6	TATA-box	TATA	397	4	+	Arabidopsis thaliana	core promoter element around -30 of transcription start
NtNF-YB6	TATA-box	TATA	452	4	+	Arabidopsis thaliana	core promoter element around -30 of transcription start
NtNF-YB6	TATA-box	taTATAAAtc	498	9	-	Arabidopsis thaliana	core promoter element around -30 of transcription start
NtNF-YB6	TATA-box	TATAAAT	499	7	-	Brassica juncea	core promoter element around -30 of transcription start
NtNF-YB6	TATA-box	TATAAA	500	6	-	Helianthus annuus	core promoter element around -30 of transcription start
NtNF-YB6	TATA-box	TATAA	501	5	-	Arabidopsis thaliana	core promoter element around -30 of transcription start
NtNF-YB6	TATA-box	TATA	502	4	+	Arabidopsis thaliana	core promoter element around -30 of transcription start
NtNF-YB6	TATA-box	ATATAA	507	6	+	Brassica oleracea	core promoter element around -30 of transcription start
NtNF-YB6	TATA-box	TATA	508	4	+	Arabidopsis thaliana	core promoter element around -30 of transcription start
NtNF-YB6	TATA-box	TATA	589	4	+	Arabidopsis thaliana	core promoter element around -30 of transcription start
NtNF-YB6	TATA-box	TACATAAA	678	8	-	Oryza sativa	core promoter element around -30 of transcription start
NtNF-YB6	TATA-box	ATATAT	720	6	+	Brassica napus	core promoter element around -30 of transcription start
NtNF-YB6	TATA-box	TATATA	721	6	+	Arabidopsis thaliana	core promoter element around -30 of transcription start
NtNF-YB6	TATA-box	ATATAA	722	6	+	Brassica oleracea	core promoter element around -30 of transcription start
NtNF-YB6	TATA-box	TATA	723	4	+	Arabidopsis thaliana	core promoter element around -30 of transcription start
NtNF-YB6	TATA-box	TATAA	802	5	-	Arabidopsis thaliana	core promoter element around -30 of transcription start
NtNF-YB6	TATA-box	TATA	803	4	+	Arabidopsis thaliana	core promoter element around -30 of transcription start
NtNF-YB6	TATA-box	ATATAT	866	6	+	Brassica napus	core promoter element around -30 of transcription start
NtNF-YB6	TATA-box	TATA	867	4	+	Arabidopsis thaliana	core promoter element around -30 of transcription start
NtNF-YB6	TATA-box	TATACA	916	6	-	Helianthus annuus	core promoter element around -30 of transcription start
NtNF-YB6	TATA-box	TATA	918	4	+	Arabidopsis thaliana	core promoter element around -30 of transcription start
NtNF-YB6	TATA-box	TATAAA	1164	6	-	Helianthus annuus	core promoter element around -30 of transcription start
NtNF-YB6	TATA-box	TATAA	1165	5	-	Arabidopsis thaliana	core promoter element around -30 of transcription start
NtNF-YB6	TATA-box	TATA	1166	4	-	Arabidopsis thaliana	core promoter element around -30 of transcription start
NtNF-YB6	TATA-box	ccTATAAAaa	1179	10	+	Arabidopsis thaliana	core promoter element around -30 of transcription start
NtNF-YB6	TATA-box	TATA	1181	4	-	Arabidopsis thaliana	core promoter element around -30 of transcription start
NtNF-YB6	TATA-box	TATAAATA	1340	8	-	Daucus carota	core promoter element around -30 of transcription start
NtNF-YB6	TATA-box	TATAAAT	1341	7	-	Brassica juncea	core promoter element around -30 of transcription start
NtNF-YB6	TATA-box	TATAAA	1342	6	-	Helianthus annuus	core promoter element around -30 of transcription start
NtNF-YB6	TATA-box	TATAA	1343	5	-	Arabidopsis thaliana	core promoter element around -30 of transcription start
NtNF-YB6	TATA-box	TATA	1344	4	-	Arabidopsis thaliana	core promoter element around -30 of transcription start
NtNF-YB6	TATA-box	ATATAT	1363	6	-	Brassica napus	core promoter element around -30 of transcription start
NtNF-YB6	TATA-box	TATA	1364	4	-	Arabidopsis thaliana	core promoter element around -30 of transcription start
NtNF-YB6	TATA-box	TATATA	1470	6	-	Arabidopsis thaliana	core promoter element around -30 of transcription start
NtNF-YB6	TATA-box	ATATAT	1471	6	-	Brassica napus	core promoter element around -30 of transcription start
NtNF-YB6	TATA-box	TATA	1472	4	-	Arabidopsis thaliana	core promoter element around -30 of transcription start
NtNF-YB6	TATA-box	ATATAT	1526	6	-	Brassica napus	core promoter element around -30 of transcription start
NtNF-YB6	TATA-box	TATATA	1527	6	-	Arabidopsis thaliana	core promoter element around -30 of transcription start
NtNF-YB6	TATA-box	ATATAT	1528	6	-	Brassica napus	core promoter element around -30 of transcription start
NtNF-YB6	TATA-box	TATA	1529	4	-	Arabidopsis thaliana	core promoter element around -30 of transcription start
NtNF-YB6	TATA-box	TATA	1589	4	-	Arabidopsis thaliana	core promoter element around -30 of transcription start
NtNF-YB6	TATA-box	TATAA	1682	5	-	Arabidopsis thaliana	core promoter element around -30 of transcription start
NtNF-YB6	TATA-box	TATA	1683	4	-	Arabidopsis thaliana	core promoter element around -30 of transcription start
NtNF-YB6	TATA-box	ATATAA	1728	6	+	Brassica oleracea	core promoter element around -30 of transcription start
NtNF-YB6	TATA-box	TATA	1729	4	-	Arabidopsis thaliana	core promoter element around -30 of transcription start
NtNF-YB6	TATA-box	ccTATAAAaa	1869	9	+	Arabidopsis thaliana	core promoter element around -30 of transcription start
NtNF-YB6	TATA-box	TATA	1871	4	-	Arabidopsis thaliana	core promoter element around -30 of transcription start
NtNF-YB6	Unnamed__2	AACCTAACCT	923	9	+	Petroselinum hortense
NtNF-YB6	ERE	ATTTTAAA	822	8	+	Nicotiana glutinos
NtNF-YB6	ERE	ATTTTAAA	829	8	+	Nicotiana glutinos
NtNF-YB6	CAT-box	GCCACT	691	6	-	Arabidopsis thaliana	cis-acting regulatory element related to meristem expression
NtNF-YB6	3-AF1 binding site	TAAGAGAGGAA	1409	10	+	Solanum tuberosum	light responsive element
NtNF-YB6	3-AF1 binding site	TAAGAGAGGAA	1793	10	+	Solanum tuberosum	light responsive element
NtNF-YB6	AAGAA-motif	gGTAAAGAAA	897	9	-	Avena sativa
NtNF-YB6	W box	TTGACC	544	6	+	Arabidopsis thaliana
NtNF-YB6	CGTCA-motif	CGTCA	58	5	+	Hordeum vulgare	cis-acting regulatory element involved in the MeJA-responsiveness
NtNF-YB6	CGTCA-motif	CGTCA	102	5	+	Hordeum vulgare	cis-acting regulatory element involved in the MeJA-responsiveness
NtNF-YB6	Unnamed__4	CTCC	163	4	-	Petroselinum hortense
NtNF-YB6	Unnamed__4	CTCC	239	4	-	Petroselinum hortense
NtNF-YB6	Unnamed__4	CTCC	255	4	-	Petroselinum hortense
NtNF-YB6	Unnamed__4	CTCC	258	4	-	Petroselinum hortense
NtNF-YB6	Unnamed__4	CTCC	266	4	-	Petroselinum hortense
NtNF-YB6	Unnamed__4	CTCC	269	4	-	Petroselinum hortense
NtNF-YB6	Unnamed__4	CTCC	1259	4	+	Petroselinum hortense
NtNF-YB6	Unnamed__4	CTCC	1291	4	+	Petroselinum hortense
NtNF-YB6	Unnamed__4	CTCC	1387	4	+	Petroselinum hortense
NtNF-YB6	Unnamed__4	CTCC	1618	4	+	Petroselinum hortense
NtNF-YB6	Unnamed__4	CTCC	1867	4	+	Petroselinum hortense
NtNF-YB6	WRE3	CCACCT	408	6	-	Pisum sativum
NtNF-YB6	WRE3	CCACCT	851	6	-	Pisum sativum
NtNF-YB6	WRE3	CCACCT	1647	6	-	Pisum sativum
NtNF-YB6	Myb	TAACTG	28	6	+	Arabidopsis thaliana
NtNF-YB6	Myb	TAACTG	463	6	-	Arabidopsis thaliana
NtNF-YA1	CAAT-box	CAAT	37	4	-	Nicotiana glutinosa
NtNF-YA1	CAAT-box	CAAAT	92	5	+	Pisum sativum	common cis-acting element in promoter and enhancer regions
NtNF-YA1	CAAT-box	CAAT	125	4	+	Nicotiana glutinosa
NtNF-YA1	CAAT-box	CAAAT	166	5	+	Pisum sativum	common cis-acting element in promoter and enhancer regions
NtNF-YA1	CAAT-box	CAAAT	169	5	-	Pisum sativum	common cis-acting element in promoter and enhancer regions
NtNF-YA1	CAAT-box	CAAT	209	4	+	Nicotiana glutinosa
NtNF-YA1	CAAT-box	CAAT	271	4	-	Nicotiana glutinosa
NtNF-YA1	CAAT-box	CCAAT	288	5	-	Arabidopsis thaliana	common cis-acting element in promoter and enhancer regions
NtNF-YA1	CAAT-box	CCAAT	442	5	+	Arabidopsis thaliana	common cis-acting element in promoter and enhancer regions
NtNF-YA1	CAAT-box	CAAT	443	4	+	Nicotiana glutinosa
NtNF-YA1	CAAT-box	CAAT	504	4	+	Nicotiana glutinosa
NtNF-YA1	CAAT-box	CAAT	716	4	-	Nicotiana glutinosa
NtNF-YA1	CAAT-box	CCAAT	885	5	-	Arabidopsis thaliana	common cis-acting element in promoter and enhancer regions
NtNF-YA1	CAAT-box	CAAAT	1008	5	-	Pisum sativum	common cis-acting element in promoter and enhancer regions
NtNF-YA1	CAAT-box	CAAAT	1029	5	+	Pisum sativum	common cis-acting element in promoter and enhancer regions
NtNF-YA1	CAAT-box	CCAAT	1071	5	+	Arabidopsis thaliana	common cis-acting element in promoter and enhancer regions
NtNF-YA1	CAAT-box	CAAT	1072	4	+	Nicotiana glutinosa
NtNF-YA1	CAAT-box	CAAT	1084	4	-	Nicotiana glutinosa
NtNF-YA1	CAAT-box	CAAAT	1111	5	-	Pisum sativum	common cis-acting element in promoter and enhancer regions
NtNF-YA1	CAAT-box	CAAAT	1217	5	-	Pisum sativum	common cis-acting element in promoter and enhancer regions
NtNF-YA1	CAAT-box	CAAAT	1540	5	+	Pisum sativum	common cis-acting element in promoter and enhancer regions
NtNF-YA1	CAAT-box	CAAAT	1565	5	-	Pisum sativum	common cis-acting element in promoter and enhancer regions
NtNF-YA1	CAAT-box	CAAT	1672	4	-	Nicotiana glutinosa
NtNF-YA1	CAAT-box	CAAT	1797	4	-	Nicotiana glutinosa
NtNF-YA1	CAAT-box	CAAT	1831	4	-	Nicotiana glutinosa
NtNF-YA1	CAAT-box	CAAAT	1894	5	-	Pisum sativum	common cis-acting element in promoter and enhancer regions
NtNF-YA1	CAAT-box	CAAT	1939	4	+	Nicotiana glutinosa
NtNF-YA1	Unnamed__12	TCCACGTAGA	607	9	+	Zea mays
NtNF-YA1	Box 4	ATTAAT	129	6	+	Petroselinum crispum	part of a conserved DNA module involved in light responsiveness
NtNF-YA1	Box 4	ATTAAT	182	6	+	Petroselinum crispum	part of a conserved DNA module involved in light responsiveness
NtNF-YA1	Box 4	ATTAAT	1808	6	-	Petroselinum crispum	part of a conserved DNA module involved in light responsiveness
NtNF-YA1	GT1-motif	GGTTAA	888	6	+	Arabidopsis thaliana	light responsive element
NtNF-YA1	TC-rich repeats	GTTTTCTTAC	548	9	-	Nicotiana tabacum	cis-acting element involved in defense and stress responsiveness
NtNF-YA1	Unnamed__8	TCCACGTAGA	607	9	+	Zea mays
NtNF-YA1	MBS	CAACTG	560	6	+	Arabidopsis thaliana	MYB binding site involved in drought-inducibility
NtNF-YA1	STRE	AGGGG	77	5	+	Arabidopsis thaliana
NtNF-YA1	STRE	AGGGG	1386	5	-	Arabidopsis thaliana
NtNF-YA1	STRE	AGGGG	1637	5	+	Arabidopsis thaliana
NtNF-YA1	TCA	TCATCTTCAT	596	9	+	Pisum sativum
NtNF-YA1	TCA	TCATCTTCAT	1785	9	-	Pisum sativum
NtNF-YA1	I-box	gGATAAGGTG	246	9	-	Zea mays	part of a light responsive element
NtNF-YA1	I-box	AGATAAGG	248	8	-	Triticum aestivum	part of a light responsive element
NtNF-YA1	Unnamed__1	CGTGG	608	5	-	Zea mays
NtNF-YA1	Unnamed__1	CGTGG	1699	5	-	Zea mays
NtNF-YA1	MYB-like sequence	TAACCA	887	6	-	Arabidopsis thaliana
NtNF-YA1	G-box	CACGAC	529	6	+	Zea mays	cis-acting regulatory element involved in light responsiveness
NtNF-YA1	G-box	TACGTG	609	6	-	Arabidopsis thaliana	cis-acting regulatory element involved in light responsiveness
NtNF-YA1	TATC-box	TATCCCA	105	7	+	Oryza sativa	cis-acting element involved in gibberellin-responsiveness
NtNF-YA1	TATC-box	TATCCCA	151	7	-	Oryza sativa	cis-acting element involved in gibberellin-responsiveness
NtNF-YA1	MYB	TAACCA	887	6	-	Arabidopsis thaliana
NtNF-YA1	MYB	CAACCA	1223	6	-	Arabidopsis thaliana
NtNF-YA1	MYB	CAACCA	1488	6	-	Arabidopsis thaliana
NtNF-YA1	Unnamed__14	TCCACGTAGA	607	9	+	Zea mays
NtNF-YA1	MYC	CATTTG	1029	6	-	Arabidopsis thaliana
NtNF-YA1	MYC	CATTTG	1216	6	+	Arabidopsis thaliana
NtNF-YA1	MYC	CATGTG	1727	6	-	Arabidopsis thaliana
NtNF-YA1	ABRE3a	TACGTG	609	6	-	Zea mays
NtNF-YA1	ABRE4	CACGTA	609	6	+	Zea mays
NtNF-YA1		motif_sequence	66	4	-	organism	short_function
NtNF-YA1		motif_sequence	833	4	+	organism	short_function
NtNF-YA1		motif_sequence	1360	4	-	organism	short_function
NtNF-YA1		motif_sequence	1399	4	-	organism	short_function
NtNF-YA1		motif_sequence	1857	4	+	organism	short_function
NtNF-YA1	AT~TATA-box	TATATA	570	6	+	Arabidopsis thaliana
NtNF-YA1	ERE	ATTTTAAA	325	8	-	Nicotiana glutinos
NtNF-YA1	L-box	ATCCCACCTAC	146	10	-	Petroselinum crispum	part of a light responsive element
NtNF-YA1	Sp1	GGGCGG	1606	6	+	Oryza sativa	light responsive element
NtNF-YA1	Unnamed__16	GCTGCCCGTC	1759	9	+	Zea mays
NtNF-YA1	CAT-box	GCCACT	1466	6	+	Arabidopsis thaliana	cis-acting regulatory element related to meristem expression
NtNF-YA1	TATA-box	TATACA	45	6	-	Helianthus annuus	core promoter element around -30 of transcription start
NtNF-YA1	TATA-box	TATA	47	4	+	Arabidopsis thaliana	core promoter element around -30 of transcription start
NtNF-YA1	TATA-box	TATA	52	4	+	Arabidopsis thaliana	core promoter element around -30 of transcription start
NtNF-YA1	TATA-box	TATA	177	4	+	Arabidopsis thaliana	core promoter element around -30 of transcription start
NtNF-YA1	TATA-box	TATATTTATATTT	219	12	-	Avena sativa	core promoter element around -30 of transcription start
NtNF-YA1	TATA-box	ATATAA	221	6	+	Brassica oleracea	core promoter element around -30 of transcription start
NtNF-YA1	TATA-box	TATA	222	4	+	Arabidopsis thaliana	core promoter element around -30 of transcription start
NtNF-YA1	TATA-box	TATAAAA	383	7	-	Pisum sativum	core promoter element around -30 of transcription start
NtNF-YA1	TATA-box	TATAAA	384	6	-	Helianthus annuus	core promoter element around -30 of transcription start
NtNF-YA1	TATA-box	TATAA	385	5	-	Arabidopsis thaliana	core promoter element around -30 of transcription start
NtNF-YA1	TATA-box	TATA	386	4	+	Arabidopsis thaliana	core promoter element around -30 of transcription start
NtNF-YA1	TATA-box	TATAAA	513	6	-	Helianthus annuus	core promoter element around -30 of transcription start
NtNF-YA1	TATA-box	TATAA	514	5	-	Arabidopsis thaliana	core promoter element around -30 of transcription start
NtNF-YA1	TATA-box	TATA	515	4	+	Arabidopsis thaliana	core promoter element around -30 of transcription start
NtNF-YA1	TATA-box	ATATAT	569	6	+	Brassica napus	core promoter element around -30 of transcription start
NtNF-YA1	TATA-box	TATATA	570	6	+	Arabidopsis thaliana	core promoter element around -30 of transcription start
NtNF-YA1	TATA-box	ATATAA	571	6	+	Brassica oleracea	core promoter element around -30 of transcription start
NtNF-YA1	TATA-box	TATA	572	4	+	Arabidopsis thaliana	core promoter element around -30 of transcription start
NtNF-YA1	TATA-box	TACAAAA	721	7	+	Oryza sativa	core promoter element around -30 of transcription start
NtNF-YA1	TATA-box	TATA	845	4	+	Arabidopsis thaliana	core promoter element around -30 of transcription start
NtNF-YA1	TATA-box	ccTATAAAaa	880	9	-	Arabidopsis thaliana	core promoter element around -30 of transcription start
NtNF-YA1	TATA-box	TACAAAA	994	7	-	Oryza sativa	core promoter element around -30 of transcription start
NtNF-YA1	TATA-box	TATACA	997	6	-	Helianthus annuus	core promoter element around -30 of transcription start
NtNF-YA1	TATA-box	TATA	999	4	+	Arabidopsis thaliana	core promoter element around -30 of transcription start
NtNF-YA1	TATA-box	TACAAAA	1055	7	-	Oryza sativa	core promoter element around -30 of transcription start
NtNF-YA1	TATA-box	TATACA	1058	6	-	Helianthus annuus	core promoter element around -30 of transcription start
NtNF-YA1	TATA-box	TATA	1060	4	-	Arabidopsis thaliana	core promoter element around -30 of transcription start
NtNF-YA1	TATA-box	TATACA	1256	6	-	Helianthus annuus	core promoter element around -30 of transcription start
NtNF-YA1	TATA-box	TATA	1258	4	-	Arabidopsis thaliana	core promoter element around -30 of transcription start
NtNF-YA1	TATA-box	TATA	1336	4	-	Arabidopsis thaliana	core promoter element around -30 of transcription start
NtNF-YA1	TATA-box	TATA	1802	4	-	Arabidopsis thaliana	core promoter element around -30 of transcription start
NtNF-YA1	TATA-box	ATTATA	1843	6	+	Brassica napus	core promoter element around -30 of transcription start
NtNF-YA1	TATA-box	TATAA	1844	5	-	Arabidopsis thaliana	core promoter element around -30 of transcription start
NtNF-YA1	TATA-box	TATA	1845	4	-	Arabidopsis thaliana	core promoter element around -30 of transcription start
NtNF-YA1	TGA-element	AACGAC	1098	6	-	Brassica oleracea	auxin-responsive element
NtNF-YA1	Myb	CAACTG	560	6	+	Arabidopsis thaliana
NtNF-YA1	Myb	TAACTG	1746	6	-	Arabidopsis thaliana
NtNF-YA1	WRE3	CCACCT	148	6	-	Pisum sativum
NtNF-YA1	WRE3	CCACCT	1450	6	+	Pisum sativum
NtNF-YA1	Myc	TCTCTTA	1921	7	-	Arabidopsis thaliana
NtNF-YA1	Unnamed__4	CTCC	143	4	+	Petroselinum hortense
NtNF-YA1	Unnamed__4	CTCC	1034	4	-	Petroselinum hortense
NtNF-YA1	Unnamed__4	CTCC	1069	4	+	Petroselinum hortense
NtNF-YA1	Unnamed__4	CTCC	1229	4	+	Petroselinum hortense
NtNF-YA1	Unnamed__4	CTCC	1360	4	-	Petroselinum hortense
NtNF-YA1	Unnamed__4	CTCC	1429	4	+	Petroselinum hortense
NtNF-YA1	Unnamed__4	CTCC	1433	4	+	Petroselinum hortense
NtNF-YA1	Unnamed__4	CTCC	1437	4	+	Petroselinum hortense
NtNF-YA1	Unnamed__4	CTCC	1446	4	+	Petroselinum hortense
NtNF-YA1	Unnamed__4	CTCC	1499	4	-	Petroselinum hortense
NtNF-YA1	Unnamed__4	CTCC	1626	4	+	Petroselinum hortense
NtNF-YA1	Unnamed__4	CTCC	1646	4	-	Petroselinum hortense
NtNF-YA1	Unnamed__4	CTCC	1719	4	+	Petroselinum hortense
NtNF-YA1	Unnamed__10	TCCACGTAGA	607	9	+	Zea mays
NtNF-YA1	ABRE	ACGTG	609	5	-	Arabidopsis thaliana	cis-acting element involved in the abscisic acid responsiveness
NtNF-YA1	TCT-motif	TCTTAC	1920	6	-	Arabidopsis thaliana	part of a light responsive element
NtNF-YA1	W box	TTGACC	89	6	-	Arabidopsis thaliana
NtNF-YA1	W box	TTGACC	1836	6	-	Arabidopsis thaliana
NtNF-YA1	ATC-motif	AGTAATCT	976	8	-	Spinacia oleracea	part of a conserved DNA module involved in light responsiveness
NtNF-YA1	AT1-motif	AATTATTTTTTATT	330	13	-	Solanum tuberosum	part of a light responsive module
NtNF-YA1	LAMP-element	CTTTATCA	400	8	+	Pisum sativum	part of a light responsive element
NtNF-YA1	LAMP-element	CTTTATCA	1599	8	-	Pisum sativum	part of a light responsive element
NtNF-YA1	TATA	TATAAAAT	382	8	-	Arabidopsis thaliana
NtNF-YA1	TATA	TATAAAAT	572	8	+	Arabidopsis thaliana
NtNF-YA1	GCN4_motif	TGAGTCA	798	7	+	Oryza sativa	cis-regulatory element involved in endosperm expression
NtNF-YA1	AAGAA-motif	GAAAGAA	548	7	+	Avena sativa
NtNF-YA1	AAGAA-motif	GAAAGAA	754	7	+	Avena sativa
NtNF-YA2	DRE core	GCCGAC	1182	6	-	Arabidopsis thaliana
NtNF-YA2	CGTCA-motif	CGTCA	390	5	+	Hordeum vulgare	cis-acting regulatory element involved in the MeJA-responsiveness
NtNF-YA2	CGTCA-motif	CGTCA	445	5	+	Hordeum vulgare	cis-acting regulatory element involved in the MeJA-responsiveness
NtNF-YA2	GCN4_motif	TGAGTCA	1500	7	-	Oryza sativa	cis-regulatory element involved in endosperm expression
NtNF-YA2	GCN4_motif	TGAGTCA	1548	7	-	Oryza sativa	cis-regulatory element involved in endosperm expression
NtNF-YA2	AAGAA-motif	gGTAAAGAAA	987	9	+	Avena sativa
NtNF-YA2	AAGAA-motif	GAAAGAA	1393	7	+	Avena sativa
NtNF-YA2	Unnamed__4	CTCC	42	4	+	Petroselinum hortense
NtNF-YA2	Unnamed__4	CTCC	80	4	-	Petroselinum hortense
NtNF-YA2	Unnamed__4	CTCC	496	4	+	Petroselinum hortense
NtNF-YA2	Unnamed__4	CTCC	589	4	+	Petroselinum hortense
NtNF-YA2	Unnamed__4	CTCC	840	4	+	Petroselinum hortense
NtNF-YA2	Unnamed__4	CTCC	850	4	+	Petroselinum hortense
NtNF-YA2	Unnamed__4	CTCC	923	4	+	Petroselinum hortense
NtNF-YA2	Unnamed__4	CTCC	1164	4	-	Petroselinum hortense
NtNF-YA2	Unnamed__4	CTCC	1455	4	-	Petroselinum hortense
NtNF-YA2	Unnamed__4	CTCC	1537	4	+	Petroselinum hortense
NtNF-YA2	Unnamed__4	CTCC	1883	4	-	Petroselinum hortense
NtNF-YA2	Myb	CAACTG	624	6	-	Arabidopsis thaliana
NtNF-YA2	ABRE	ACGTG	443	5	-	Arabidopsis thaliana	cis-acting element involved in the abscisic acid responsiveness
NtNF-YA2	ABRE	ACGTG	1055	5	-	Arabidopsis thaliana	cis-acting element involved in the abscisic acid responsiveness
NtNF-YA2	ABRE	ACGTG	1638	5	+	Arabidopsis thaliana	cis-acting element involved in the abscisic acid responsiveness
NtNF-YA2	TCA-element	CCATCTTTTT	1921	9	+	Nicotiana tabacum	cis-acting element involved in salicylic acid responsiveness
NtNF-YA2	TATA-box	ATATAT	177	6	+	Brassica napus	core promoter element around -30 of transcription start
NtNF-YA2	TATA-box	TATA	178	4	+	Arabidopsis thaliana	core promoter element around -30 of transcription start
NtNF-YA2	TATA-box	TATACA	425	6	-	Helianthus annuus	core promoter element around -30 of transcription start
NtNF-YA2	TATA-box	TATA	427	4	+	Arabidopsis thaliana	core promoter element around -30 of transcription start
NtNF-YA2	TATA-box	TATTTAAA	429	8	+	Arabidopsis thaliana	core promoter element around -30 of transcription start
NtNF-YA2	TATA-box	TATTTAAA	431	8	-	Arabidopsis thaliana	core promoter element around -30 of transcription start
NtNF-YA2	TATA-box	TATA	503	4	+	Arabidopsis thaliana	core promoter element around -30 of transcription start
NtNF-YA2	TATA-box	TAAAGATT	528	8	-	Arabidopsis thaliana	core promoter element around -30 of transcription start
NtNF-YA2	TATA-box	TATA	567	4	+	Arabidopsis thaliana	core promoter element around -30 of transcription start
NtNF-YA2	TATA-box	TATAAA	761	6	-	Helianthus annuus	core promoter element around -30 of transcription start
NtNF-YA2	TATA-box	TATAA	762	5	-	Arabidopsis thaliana	core promoter element around -30 of transcription start
NtNF-YA2	TATA-box	TATA	763	4	+	Arabidopsis thaliana	core promoter element around -30 of transcription start
NtNF-YA2	TATA-box	TATA	897	4	+	Arabidopsis thaliana	core promoter element around -30 of transcription start
NtNF-YA2	TATA-box	TATAAAT	1015	7	-	Brassica juncea	core promoter element around -30 of transcription start
NtNF-YA2	TATA-box	TATAAA	1016	6	-	Helianthus annuus	core promoter element around -30 of transcription start
NtNF-YA2	TATA-box	TATAA	1017	5	-	Arabidopsis thaliana	core promoter element around -30 of transcription start
NtNF-YA2	TATA-box	TATA	1018	4	-	Arabidopsis thaliana	core promoter element around -30 of transcription start
NtNF-YA2	TATA-box	TATA	1090	4	-	Arabidopsis thaliana	core promoter element around -30 of transcription start
NtNF-YA2	TATA-box	TATATA	1099	6	-	Arabidopsis thaliana	core promoter element around -30 of transcription start
NtNF-YA2	TATA-box	ATATAT	1100	6	-	Brassica napus	core promoter element around -30 of transcription start
NtNF-YA2	TATA-box	TATATA	1101	6	-	Arabidopsis thaliana	core promoter element around -30 of transcription start
NtNF-YA2	TATA-box	ATATAA	1102	6	+	Brassica oleracea	core promoter element around -30 of transcription start
NtNF-YA2	TATA-box	TATA	1103	4	-	Arabidopsis thaliana	core promoter element around -30 of transcription start
NtNF-YA2	TATA-box	TATA	1188	4	-	Arabidopsis thaliana	core promoter element around -30 of transcription start
NtNF-YA2	TATA-box	ccTATAAAaa	1366	9	-	Arabidopsis thaliana	core promoter element around -30 of transcription start
NtNF-YA2	TATA-box	TATAAAA	1367	7	-	Pisum sativum	core promoter element around -30 of transcription start
NtNF-YA2	TATA-box	TATAAA	1368	6	-	Helianthus annuus	core promoter element around -30 of transcription start
NtNF-YA2	TATA-box	TATAA	1369	5	-	Arabidopsis thaliana	core promoter element around -30 of transcription start
NtNF-YA2	TATA-box	TATA	1370	4	-	Arabidopsis thaliana	core promoter element around -30 of transcription start
NtNF-YA2	TATA-box	TATATAA	1376	7	-	Arabidopsis thaliana	core promoter element around -30 of transcription start
NtNF-YA2	TATA-box	TATATA	1377	6	-	Arabidopsis thaliana	core promoter element around -30 of transcription start
NtNF-YA2	TATA-box	ATATAT	1378	6	-	Brassica napus	core promoter element around -30 of transcription start
NtNF-YA2	TATA-box	TATA	1379	4	-	Arabidopsis thaliana	core promoter element around -30 of transcription start
NtNF-YA2	TATA-box	TACAAAA	1412	7	-	Oryza sativa	core promoter element around -30 of transcription start
NtNF-YA2	TATA-box	ATTATA	1419	6	+	Brassica napus	core promoter element around -30 of transcription start
NtNF-YA2	TATA-box	TATAA	1420	5	-	Arabidopsis thaliana	core promoter element around -30 of transcription start
NtNF-YA2	TATA-box	TATA	1421	4	-	Arabidopsis thaliana	core promoter element around -30 of transcription start
NtNF-YA2	TATA-box	TATA	1476	4	-	Arabidopsis thaliana	core promoter element around -30 of transcription start
NtNF-YA2	TATA-box	tcTATAAATAgg	1539	11	-	Nicotiana tabacum	core promoter element around -30 of transcription start
NtNF-YA2	TATA-box	TATA	1677	4	-	Arabidopsis thaliana	core promoter element around -30 of transcription start
NtNF-YA2	TATA-box	ATATAT	1708	6	-	Brassica napus	core promoter element around -30 of transcription start
NtNF-YA2	TATA-box	TATA	1709	4	-	Arabidopsis thaliana	core promoter element around -30 of transcription start
NtNF-YA2	TATA-box	TATA	1732	4	-	Arabidopsis thaliana	core promoter element around -30 of transcription start
NtNF-YA2	TATA-box	TATAAAA	1823	7	-	Pisum sativum	core promoter element around -30 of transcription start
NtNF-YA2	TATA-box	TATAAA	1824	6	-	Helianthus annuus	core promoter element around -30 of transcription start
NtNF-YA2	TATA-box	TATAA	1825	5	-	Arabidopsis thaliana	core promoter element around -30 of transcription start
NtNF-YA2	TATA-box	TATA	1826	4	-	Arabidopsis thaliana	core promoter element around -30 of transcription start
NtNF-YA2	TATA-box	taTATAAAtc	1988	9	-	Arabidopsis thaliana	core promoter element around -30 of transcription start
NtNF-YA2	TATA-box	TATAAAT	1989	7	-	Brassica juncea	core promoter element around -30 of transcription start
NtNF-YA2	TATA-box	TATAAA	1990	6	-	Helianthus annuus	core promoter element around -30 of transcription start
NtNF-YA2	TATA-box	TATATAA	1991	7	-	Arabidopsis thaliana	core promoter element around -30 of transcription start
NtNF-YA2	TATA-box	TATATA	1992	6	-	Arabidopsis thaliana	core promoter element around -30 of transcription start
NtNF-YA2	TATA-box	ATATAA	1993	6	+	Brassica oleracea	core promoter element around -30 of transcription start
NtNF-YA2	TATA-box	TATA	1994	4	-	Arabidopsis thaliana	core promoter element around -30 of transcription start
NtNF-YA2	as-1	TGACG	390	5	-	Arabidopsis thaliana
NtNF-YA2	as-1	TGACG	445	5	-	Arabidopsis thaliana
NtNF-YA2	chs-CMA1a	TTACTTAA	1835	8	+	Daucus carota	part of a light responsive element
NtNF-YA2	Sp1	GGGCGG	1463	6	+	Oryza sativa	light responsive element
NtNF-YA2	ERE	ATTTTAAA	821	8	-	Nicotiana glutinos
NtNF-YA2	GATA-motif	AAGATAAGATT	297	10	-	Arabidopsis thaliana	part of a light responsive element
NtNF-YA2	GATA-motif	AAGATAAGATT	1405	10	-	Arabidopsis thaliana	part of a light responsive element
NtNF-YA2	chs-CMA2a	TCACTTGA	1898	8	-	Petroselinum crispum	part of a light responsive element
NtNF-YA2	chs-CMA2a	TCACTTGA	1945	8	-	Petroselinum crispum	part of a light responsive element
NtNF-YA2	circadian	CAAAGATATC	1343	9	+	Lycopersicon esculentum	cis-acting regulatory element involved in circadian control
NtNF-YA2	ABRE3a	TACGTG	1055	6	-	Zea mays
NtNF-YA2	MYC	CATGTG	602	6	+	Arabidopsis thaliana
NtNF-YA2	MYC	CATTTG	1222	6	-	Arabidopsis thaliana
NtNF-YA2	MYC	CATTTG	1592	6	+	Arabidopsis thaliana
NtNF-YA2	AT~TATA-box	TATATA	1099	6	-	Arabidopsis thaliana
NtNF-YA2	AT~TATA-box	TATATA	1101	6	-	Arabidopsis thaliana
NtNF-YA2	AT~TATA-box	TATATA	1377	6	-	Arabidopsis thaliana
NtNF-YA2	AT~TATA-box	TATATAAA	1990	8	-	Arabidopsis thaliana
NtNF-YA2	AT~TATA-box	TATATA	1992	6	-	Arabidopsis thaliana
NtNF-YA2		motif_sequence	457	4	+	organism	short_function
NtNF-YA2		motif_sequence	518	4	-	organism	short_function
NtNF-YA2		motif_sequence	950	4	-	organism	short_function
NtNF-YA2		motif_sequence	1124	4	+	organism	short_function
NtNF-YA2		motif_sequence	1146	4	-	organism	short_function
NtNF-YA2		motif_sequence	1923	4	+	organism	short_function
NtNF-YA2	ABRE4	CACGTA	1055	6	+	Zea mays
NtNF-YA2	STRE	AGGGG	33	5	-	Arabidopsis thaliana
NtNF-YA2	STRE	AGGGG	1601	5	-	Arabidopsis thaliana
NtNF-YA2	G-box	CACGTC	443	6	+	Zea mays	cis-acting regulatory element involved in light responsiveness
NtNF-YA2	G-box	TACGTG	1055	6	-	Arabidopsis thaliana	cis-acting regulatory element involved in light responsiveness
NtNF-YA2	G-box	CACGTC	1637	6	-	Zea mays	cis-acting regulatory element involved in light responsiveness
NtNF-YA2	MYB-like sequence	TAACCA	101	6	-	Arabidopsis thaliana
NtNF-YA2	MYB-like sequence	TAACCA	985	6	-	Arabidopsis thaliana
NtNF-YA2	Unnamed__1	GAATTTAATTAA	104	11	-	Glycine max	60K protein binding site
NtNF-YA2	WUN-motif	AAATTTCTT	825	9	+	Nicotiana glutinosa
NtNF-YA2	WUN-motif	CAATTACAT	1770	9	+	Nicotiana glutinosa
NtNF-YA2	MYB	TAACCA	101	6	-	Arabidopsis thaliana
NtNF-YA2	MYB	CAACCA	538	6	-	Arabidopsis thaliana
NtNF-YA2	MYB	TAACCA	985	6	-	Arabidopsis thaliana
NtNF-YA2	MYB	CAACCA	1918	6	+	Arabidopsis thaliana
NtNF-YA2	CAAT-box	CAAT	72	4	-	Nicotiana glutinosa
NtNF-YA2	CAAT-box	CAAAT	136	5	+	Pisum sativum	common cis-acting element in promoter and enhancer regions
NtNF-YA2	CAAT-box	CAAT	139	4	-	Nicotiana glutinosa
NtNF-YA2	CAAT-box	CCAAT	167	5	+	Arabidopsis thaliana	common cis-acting element in promoter and enhancer regions
NtNF-YA2	CAAT-box	CAAT	168	4	+	Nicotiana glutinosa
NtNF-YA2	CAAT-box	CAAT	215	4	-	Nicotiana glutinosa
NtNF-YA2	CAAT-box	CAAT	288	4	+	Nicotiana glutinosa
NtNF-YA2	CAAT-box	CAAT	418	4	-	Nicotiana glutinosa
NtNF-YA2	CAAT-box	CAAT	584	4	-	Nicotiana glutinosa
NtNF-YA2	CAAT-box	CCAAT	591	5	+	Arabidopsis thaliana	common cis-acting element in promoter and enhancer regions
NtNF-YA2	CAAT-box	CAAT	592	4	+	Nicotiana glutinosa
NtNF-YA2	CAAT-box	CAAT	596	4	+	Nicotiana glutinosa
NtNF-YA2	CAAT-box	CAAT	686	4	-	Nicotiana glutinosa
NtNF-YA2	CAAT-box	CAAT	737	4	-	Nicotiana glutinosa
NtNF-YA2	CAAT-box	CAAT	811	4	+	Nicotiana glutinosa
NtNF-YA2	CAAT-box	CAAT	874	4	-	Nicotiana glutinosa
NtNF-YA2	CAAT-box	CAAAT	902	5	-	Pisum sativum	common cis-acting element in promoter and enhancer regions
NtNF-YA2	CAAT-box	CAAT	1094	4	+	Nicotiana glutinosa
NtNF-YA2	CAAT-box	CCAAT	1136	5	-	Arabidopsis thaliana	common cis-acting element in promoter and enhancer regions
NtNF-YA2	CAAT-box	CAAT	1179	4	-	Nicotiana glutinosa
NtNF-YA2	CAAT-box	CAAAT	1222	5	+	Pisum sativum	common cis-acting element in promoter and enhancer regions
NtNF-YA2	CAAT-box	CAAT	1260	4	-	Nicotiana glutinosa
NtNF-YA2	CAAT-box	CAAT	1425	4	+	Nicotiana glutinosa
NtNF-YA2	CAAT-box	CAAT	1546	4	-	Nicotiana glutinosa
NtNF-YA2	CAAT-box	CAAAT	1593	5	-	Pisum sativum	common cis-acting element in promoter and enhancer regions
NtNF-YA2	CAAT-box	CAAT	1684	4	-	Nicotiana glutinosa
NtNF-YA2	CAAT-box	CAAT	1689	4	+	Nicotiana glutinosa
NtNF-YA2	CAAT-box	CAAT	1770	4	+	Nicotiana glutinosa
NtNF-YA2	CAAT-box	CAAT	1808	4	-	Nicotiana glutinosa
NtNF-YA2	CAAT-box	CAAT	1987	4	+	Nicotiana glutinosa
NtNF-YA2	GT1-motif	GGTTAAT	102	7	+	Avena sativa	light responsive element
NtNF-YA2	GT1-motif	GGTTAA	986	6	+	Arabidopsis thaliana	light responsive element
NtNF-YA2	GT1-motif	GGTTAA	1309	6	-	Arabidopsis thaliana	light responsive element
NtNF-YA2	GT1-motif	GGTTAAT	1531	7	-	Avena sativa	light responsive element
NtNF-YA2	GT1-motif	GGTTAA	1532	6	-	Arabidopsis thaliana	light responsive element
NtNF-YA2	Box 4	ATTAAT	580	6	+	Petroselinum crispum	part of a conserved DNA module involved in light responsiveness
NtNF-YA2	Box 4	ATTAAT	1440	6	-	Petroselinum crispum	part of a conserved DNA module involved in light responsiveness
NtNF-YA2	TGACG-motif	TGACG	390	5	-	Hordeum vulgare	cis-acting regulatory element involved in the MeJA-responsiveness
NtNF-YA2	TGACG-motif	TGACG	445	5	-	Hordeum vulgare	cis-acting regulatory element involved in the MeJA-responsiveness
NtNF-YA2	LTR	CCGAAA	1720	6	-	Hordeum vulgare	cis-acting element involved in low-temperature responsiveness
NtNF-YA2	ARE	AAACCA	758	6	-	Zea mays	cis-acting regulatory element essential for the anaerobic induction
NtNF-YA2	ARE	AAACCA	1717	6	-	Zea mays	cis-acting regulatory element essential for the anaerobic induction
NtNF-YA2	ARE	AAACCA	1914	6	+	Zea mays	cis-acting regulatory element essential for the anaerobic induction
NtNF-YA2	MBS	CAACTG	624	6	-	Arabidopsis thaliana	MYB binding site involved in drought-inducibility
NtNF-YA3	AT-rich element	ATAGAAATCAA	809	10	-	Glycine max	binding site of AT-rich DNA binding protein (ATBP-1)
NtNF-YA3	circadian	CAAAGATATC	1369	9	+	Lycopersicon esculentum	cis-acting regulatory element involved in circadian control
NtNF-YA3	MYC	CATGTG	233	6	-	Arabidopsis thaliana
NtNF-YA3	MYC	CAATTG	508	6	+	Arabidopsis thaliana
NtNF-YA3	MYC	CAATTG	1817	6	-	Arabidopsis thaliana
NtNF-YA3	AT~TATA-box	TATATAAA	1224	8	-	Arabidopsis thaliana
NtNF-YA3	AT~TATA-box	TATATA	1226	6	-	Arabidopsis thaliana
NtNF-YA3	AT~TATA-box	TATATA	1243	6	-	Arabidopsis thaliana
NtNF-YA3		motif_sequence	367	4	+	organism	short_function
NtNF-YA3		motif_sequence	388	4	+	organism	short_function
NtNF-YA3		motif_sequence	404	4	+	organism	short_function
NtNF-YA3		motif_sequence	409	4	+	organism	short_function
NtNF-YA3		motif_sequence	525	4	-	organism	short_function
NtNF-YA3		motif_sequence	529	4	+	organism	short_function
NtNF-YA3		motif_sequence	966	4	+	organism	short_function
NtNF-YA3		motif_sequence	1592	4	+	organism	short_function
NtNF-YA3		motif_sequence	1604	4	-	organism	short_function
NtNF-YA3		motif_sequence	1736	4	-	organism	short_function
NtNF-YA3		motif_sequence	1788	4	+	organism	short_function
NtNF-YA3		motif_sequence	1846	4	-	organism	short_function
NtNF-YA3		motif_sequence	1937	4	-	organism	short_function
NtNF-YA3		motif_sequence	1977	4	-	organism	short_function
NtNF-YA3	G-box	TAACACGTAG	708	9	-	Brassica oleracea	cis-acting regulatory element involved in light responsiveness
NtNF-YA3	MYB-like sequence	TAACCA	745	6	+	Arabidopsis thaliana
NtNF-YA3	MYB-like sequence	TAACCA	1495	6	-	Arabidopsis thaliana
NtNF-YA3	WUN-motif	AAATTACT	751	8	+	Nicotiana glutinosa
NtNF-YA3	WUN-motif	AAATTACT	1217	8	-	Nicotiana glutinosa
NtNF-YA3	STRE	AGGGG	444	5	-	Arabidopsis thaliana
NtNF-YA3	STRE	AGGGG	1132	5	-	Arabidopsis thaliana
NtNF-YA3	TATC-box	TATCCCA	1896	7	+	Oryza sativa	cis-acting element involved in gibberellin-responsiveness
NtNF-YA3	MYB	TAACCA	745	6	+	Arabidopsis thaliana
NtNF-YA3	MYB	TAACCA	1495	6	-	Arabidopsis thaliana
NtNF-YA3	GT1-motif	GGTTAA	1302	6	+	Arabidopsis thaliana	light responsive element
NtNF-YA3	GT1-motif	GGTTAA	1496	6	+	Arabidopsis thaliana	light responsive element
NtNF-YA3	Box 4	ATTAAT	45	6	+	Petroselinum crispum	part of a conserved DNA module involved in light responsiveness
NtNF-YA3	Box 4	ATTAAT	865	6	+	Petroselinum crispum	part of a conserved DNA module involved in light responsiveness
NtNF-YA3	TGACG-motif	TGACG	1909	5	-	Hordeum vulgare	cis-acting regulatory element involved in the MeJA-responsiveness
NtNF-YA3	CAAT-box	CAAAT	81	5	+	Pisum sativum	common cis-acting element in promoter and enhancer regions
NtNF-YA3	CAAT-box	CAAAT	175	5	+	Pisum sativum	common cis-acting element in promoter and enhancer regions
NtNF-YA3	CAAT-box	CAAT	178	4	-	Nicotiana glutinosa
NtNF-YA3	CAAT-box	CCAAT	213	5	-	Arabidopsis thaliana	common cis-acting element in promoter and enhancer regions
NtNF-YA3	CAAT-box	CAAT	319	4	-	Nicotiana glutinosa
NtNF-YA3	CAAT-box	CAAT	328	4	-	Nicotiana glutinosa
NtNF-YA3	CAAT-box	CCAAT	374	5	+	Arabidopsis thaliana	common cis-acting element in promoter and enhancer regions
NtNF-YA3	CAAT-box	CAAT	375	4	+	Nicotiana glutinosa
NtNF-YA3	CAAT-box	CAAT	453	4	+	Nicotiana glutinosa
NtNF-YA3	CAAT-box	CAAAT	460	5	+	Pisum sativum	common cis-acting element in promoter and enhancer regions
NtNF-YA3	CAAT-box	CAAT	508	4	+	Nicotiana glutinosa
NtNF-YA3	CAAT-box	CAAT	510	4	-	Nicotiana glutinosa
NtNF-YA3	CAAT-box	CAAT	575	4	+	Nicotiana glutinosa
NtNF-YA3	CAAT-box	CAAAT	590	5	-	Pisum sativum	common cis-acting element in promoter and enhancer regions
NtNF-YA3	CAAT-box	CAAT	609	4	+	Nicotiana glutinosa
NtNF-YA3	CAAT-box	CAAAT	616	5	+	Pisum sativum	common cis-acting element in promoter and enhancer regions
NtNF-YA3	CAAT-box	CAAT	703	4	+	Nicotiana glutinosa
NtNF-YA3	CAAT-box	CCAAT	924	5	-	Arabidopsis thaliana	common cis-acting element in promoter and enhancer regions
NtNF-YA3	CAAT-box	CAAAT	976	5	+	Pisum sativum	common cis-acting element in promoter and enhancer regions
NtNF-YA3	CAAT-box	CCAAT	1071	5	-	Arabidopsis thaliana	common cis-acting element in promoter and enhancer regions
NtNF-YA3	CAAT-box	CAAT	1267	4	-	Nicotiana glutinosa
NtNF-YA3	CAAT-box	CCAAT	1424	5	+	Arabidopsis thaliana	common cis-acting element in promoter and enhancer regions
NtNF-YA3	CAAT-box	CAAT	1425	4	+	Nicotiana glutinosa
NtNF-YA3	CAAT-box	CAAT	1465	4	-	Nicotiana glutinosa
NtNF-YA3	CAAT-box	CAAAT	1492	5	-	Pisum sativum	common cis-acting element in promoter and enhancer regions
NtNF-YA3	CAAT-box	CAAT	1522	4	-	Nicotiana glutinosa
NtNF-YA3	CAAT-box	CAAT	1556	4	+	Nicotiana glutinosa
NtNF-YA3	CAAT-box	CAAT	1645	4	+	Nicotiana glutinosa
NtNF-YA3	CAAT-box	CAAAT	1647	5	-	Pisum sativum	common cis-acting element in promoter and enhancer regions
NtNF-YA3	CAAT-box	CAAAT	1715	5	+	Pisum sativum	common cis-acting element in promoter and enhancer regions
NtNF-YA3	CAAT-box	CAAT	1817	4	+	Nicotiana glutinosa
NtNF-YA3	CAAT-box	CAAT	1819	4	-	Nicotiana glutinosa
NtNF-YA3	CAAT-box	CAAT	1879	4	-	Nicotiana glutinosa
NtNF-YA3	CAAT-box	CAAT	1955	4	+	Nicotiana glutinosa
NtNF-YA3	CAAT-box	CAAT	1981	4	-	Nicotiana glutinosa
NtNF-YA3	ATCT-motif	AATCTAATCC	922	9	-	Pisum sativum	part of a conserved DNA module involved in light responsiveness
NtNF-YA3	MBS	CAACTG	657	6	+	Arabidopsis thaliana	MYB binding site involved in drought-inducibility
NtNF-YA3	ARE	AAACCA	1259	6	-	Zea mays	cis-acting regulatory element essential for the anaerobic induction
NtNF-YA3	ARE	AAACCA	1535	6	-	Zea mays	cis-acting regulatory element essential for the anaerobic induction
NtNF-YA3	ARE	AAACCA	1623	6	-	Zea mays	cis-acting regulatory element essential for the anaerobic induction
NtNF-YA3	TC-rich repeats	GTTTTCTTAC	273	9	+	Nicotiana tabacum	cis-acting element involved in defense and stress responsiveness
NtNF-YA3	CGTCA-motif	CGTCA	1909	5	+	Hordeum vulgare	cis-acting regulatory element involved in the MeJA-responsiveness
NtNF-YA3	AAGAA-motif	gGTAAAGAAA	1438	9	-	Avena sativa
NtNF-YA3	AAGAA-motif	GAAAGAA	1777	7	-	Avena sativa
NtNF-YA3	Myb	CAACTG	657	6	+	Arabidopsis thaliana
NtNF-YA3	Unnamed__4	CTCC	111	4	-	Petroselinum hortense
NtNF-YA3	Unnamed__4	CTCC	685	4	-	Petroselinum hortense
NtNF-YA3	Unnamed__4	CTCC	1420	4	+	Petroselinum hortense
NtNF-YA3	Unnamed__4	CTCC	1543	4	-	Petroselinum hortense
NtNF-YA3	Unnamed__4	CTCC	2000	4	-	Petroselinum hortense
NtNF-YA3	TCT-motif	TCTTAC	1546	6	-	Arabidopsis thaliana	part of a light responsive element
NtNF-YA3	TATA-box	TATA	102	4	+	Arabidopsis thaliana	core promoter element around -30 of transcription start
NtNF-YA3	TATA-box	TATA	243	4	+	Arabidopsis thaliana	core promoter element around -30 of transcription start
NtNF-YA3	TATA-box	TACATAAA	299	8	+	Oryza sativa	core promoter element around -30 of transcription start
NtNF-YA3	TATA-box	ATATAT	315	6	+	Brassica napus	core promoter element around -30 of transcription start
NtNF-YA3	TATA-box	TATA	316	4	+	Arabidopsis thaliana	core promoter element around -30 of transcription start
NtNF-YA3	TATA-box	ccTATAAAaa	632	9	-	Arabidopsis thaliana	core promoter element around -30 of transcription start
NtNF-YA3	TATA-box	TATAAAA	633	7	-	Pisum sativum	core promoter element around -30 of transcription start
NtNF-YA3	TATA-box	TATAAA	634	6	-	Helianthus annuus	core promoter element around -30 of transcription start
NtNF-YA3	TATA-box	TATAA	635	5	-	Arabidopsis thaliana	core promoter element around -30 of transcription start
NtNF-YA3	TATA-box	TATA	636	4	+	Arabidopsis thaliana	core promoter element around -30 of transcription start
NtNF-YA3	TATA-box	TATTTAAA	689	8	+	Arabidopsis thaliana	core promoter element around -30 of transcription start
NtNF-YA3	TATA-box	TATAAAA	1223	7	-	Pisum sativum	core promoter element around -30 of transcription start
NtNF-YA3	TATA-box	TATAAA	1224	6	-	Helianthus annuus	core promoter element around -30 of transcription start
NtNF-YA3	TATA-box	TATATAA	1225	7	-	Arabidopsis thaliana	core promoter element around -30 of transcription start
NtNF-YA3	TATA-box	TATATA	1226	6	-	Arabidopsis thaliana	core promoter element around -30 of transcription start
NtNF-YA3	TATA-box	TATA	1228	4	-	Arabidopsis thaliana	core promoter element around -30 of transcription start
NtNF-YA3	TATA-box	ATATAT	1235	6	-	Brassica napus	core promoter element around -30 of transcription start
NtNF-YA3	TATA-box	TATA	1236	4	-	Arabidopsis thaliana	core promoter element around -30 of transcription start
NtNF-YA3	TATA-box	TATATA	1243	6	-	Arabidopsis thaliana	core promoter element around -30 of transcription start
NtNF-YA3	TATA-box	ATATAT	1244	6	-	Brassica napus	core promoter element around -30 of transcription start
NtNF-YA3	TATA-box	TATA	1245	4	-	Arabidopsis thaliana	core promoter element around -30 of transcription start
NtNF-YA3	TATA-box	TATACA	1295	6	-	Helianthus annuus	core promoter element around -30 of transcription start
NtNF-YA3	TATA-box	TATA	1297	4	-	Arabidopsis thaliana	core promoter element around -30 of transcription start
NtNF-YA3	TATA-box	TATA	1359	4	-	Arabidopsis thaliana	core promoter element around -30 of transcription start
NtNF-YA3	TATA-box	ATTATA	1677	6	+	Brassica napus	core promoter element around -30 of transcription start
NtNF-YA3	TATA-box	TATAA	1678	5	-	Arabidopsis thaliana	core promoter element around -30 of transcription start
NtNF-YA3	TATA-box	TATA	1679	4	-	Arabidopsis thaliana	core promoter element around -30 of transcription start
NtNF-YA3	TATA-box	ccTATAAAaa	1969	9	-	Arabidopsis thaliana	core promoter element around -30 of transcription start
NtNF-YA3	TATA-box	TACAAAA	1970	7	-	Oryza sativa	core promoter element around -30 of transcription start
NtNF-YA3	TATA-box	TATA	2004	4	-	Arabidopsis thaliana	core promoter element around -30 of transcription start
NtNF-YA3	as-1	TGACG	1909	5	-	Arabidopsis thaliana
NtNF-YA3	P-box	CCTTTTG	419	7	+	Oryza sativa	gibberellin-responsive element
NtNF-YA3	P-box	CCTTTTG	549	7	+	Oryza sativa	gibberellin-responsive element
NtNF-YA3	chs-CMA1a	TTACTTAA	1214	8	-	Daucus carota	part of a light responsive element
NtNF-YA3	GATA-motif	AAGATAAGATT	1391	10	+	Arabidopsis thaliana	part of a light responsive element
NtNF-YA3	ERE	ATTTCATA	156	8	+	Nicotiana glutinos
NtNF-YA3	ERE	ATTTTAAA	563	8	-	Nicotiana glutinos
NtNF-YA3	ERE	ATTTTAAA	691	8	-	Nicotiana glutinos
NtNF-YA4	AuxRR-core	GGTCCAT	849	7	-	Nicotiana tabacum	cis-acting regulatory element involved in auxin responsiveness
NtNF-YA4	TCA	TCATCTTCAT	699	9	+	Pisum sativum
NtNF-YA4	TCA	TCATCTTCAT	1034	9	+	Pisum sativum
NtNF-YA4	TCA	TCATCTTCAT	1132	9	-	Pisum sativum
NtNF-YA4	G-box	CACGTC	1307	6	+	Zea mays	cis-acting regulatory element involved in light responsiveness
NtNF-YA4	G-box	CACGTC	1776	6	+	Zea mays	cis-acting regulatory element involved in light responsiveness
NtNF-YA4	STRE	AGGGG	133	5	-	Arabidopsis thaliana
NtNF-YA4	STRE	AGGGG	455	5	+	Arabidopsis thaliana
NtNF-YA4	STRE	AGGGG	929	5	+	Arabidopsis thaliana
NtNF-YA4	STRE	AGGGG	1012	5	-	Arabidopsis thaliana
NtNF-YA4	STRE	AGGGG	1157	5	+	Arabidopsis thaliana
NtNF-YA4	STRE	AGGGG	1357	5	+	Arabidopsis thaliana
NtNF-YA4	MBS	CAACTG	1537	6	-	Arabidopsis thaliana	MYB binding site involved in drought-inducibility
NtNF-YA4	MBS	CAACTG	1907	6	-	Arabidopsis thaliana	MYB binding site involved in drought-inducibility
NtNF-YA4	MBS	CAACTG	1945	6	+	Arabidopsis thaliana	MYB binding site involved in drought-inducibility
NtNF-YA4	ARE	AAACCA	497	6	-	Zea mays	cis-acting regulatory element essential for the anaerobic induction
NtNF-YA4	ARE	AAACCA	504	6	-	Zea mays	cis-acting regulatory element essential for the anaerobic induction
NtNF-YA4	G-Box	CACGTT	1798	6	-	Pisum sativum	cis-acting regulatory element involved in light responsiveness
NtNF-YA4	TGACG-motif	TGACG	1309	5	-	Hordeum vulgare	cis-acting regulatory element involved in the MeJA-responsiveness
NtNF-YA4	Box 4	ATTAAT	739	6	+	Petroselinum crispum	part of a conserved DNA module involved in light responsiveness
NtNF-YA4	Box 4	ATTAAT	845	6	+	Petroselinum crispum	part of a conserved DNA module involved in light responsiveness
NtNF-YA4	CAAT-box	CCAAT	359	5	+	Arabidopsis thaliana	common cis-acting element in promoter and enhancer regions
NtNF-YA4	CAAT-box	CAAT	360	4	+	Nicotiana glutinosa
NtNF-YA4	CAAT-box	CCAAT	362	5	-	Arabidopsis thaliana	common cis-acting element in promoter and enhancer regions
NtNF-YA4	CAAT-box	CCAAT	385	5	-	Arabidopsis thaliana	common cis-acting element in promoter and enhancer regions
NtNF-YA4	CAAT-box	CCAAT	477	5	-	Arabidopsis thaliana	common cis-acting element in promoter and enhancer regions
NtNF-YA4	CAAT-box	CAAAT	482	5	-	Pisum sativum	common cis-acting element in promoter and enhancer regions
NtNF-YA4	CAAT-box	CCAAT	556	5	-	Arabidopsis thaliana	common cis-acting element in promoter and enhancer regions
NtNF-YA4	CAAT-box	CCAAT	579	5	+	Arabidopsis thaliana	common cis-acting element in promoter and enhancer regions
NtNF-YA4	CAAT-box	CAAT	580	4	+	Nicotiana glutinosa
NtNF-YA4	CAAT-box	CAAAT	596	5	-	Pisum sativum	common cis-acting element in promoter and enhancer regions
NtNF-YA4	CAAT-box	CAAT	610	4	-	Nicotiana glutinosa
NtNF-YA4	CAAT-box	CAAT	682	4	-	Nicotiana glutinosa
NtNF-YA4	CAAT-box	CAAT	796	4	-	Nicotiana glutinosa
NtNF-YA4	CAAT-box	CCAAT	869	5	+	Arabidopsis thaliana	common cis-acting element in promoter and enhancer regions
NtNF-YA4	CAAT-box	CAAT	870	4	+	Nicotiana glutinosa
NtNF-YA4	CAAT-box	CAAAT	881	5	-	Pisum sativum	common cis-acting element in promoter and enhancer regions
NtNF-YA4	CAAT-box	CAAAT	958	5	-	Pisum sativum	common cis-acting element in promoter and enhancer regions
NtNF-YA4	CAAT-box	CAAAT	966	5	-	Pisum sativum	common cis-acting element in promoter and enhancer regions
NtNF-YA4	CAAT-box	CAAT	1044	4	-	Nicotiana glutinosa
NtNF-YA4	CAAT-box	CAAT	1071	4	-	Nicotiana glutinosa
NtNF-YA4	CAAT-box	CAAAT	1144	5	+	Pisum sativum	common cis-acting element in promoter and enhancer regions
NtNF-YA4	CAAT-box	CAAT	1412	4	+	Nicotiana glutinosa
NtNF-YA4	CAAT-box	CAAT	1431	4	-	Nicotiana glutinosa
NtNF-YA4	CAAT-box	CAAAT	1504	5	+	Pisum sativum	common cis-acting element in promoter and enhancer regions
NtNF-YA4	CAAT-box	CAAT	1631	4	-	Nicotiana glutinosa
NtNF-YA4	CAAT-box	CAAAT	1682	5	-	Pisum sativum	common cis-acting element in promoter and enhancer regions
NtNF-YA4	CAAT-box	CAAAT	1700	5	-	Pisum sativum	common cis-acting element in promoter and enhancer regions
NtNF-YA4	CAAT-box	CAAT	1914	4	-	Nicotiana glutinosa
NtNF-YA4	circadian	CAAAGATATC	786	9	-	Lycopersicon esculentum	cis-acting regulatory element involved in circadian control
NtNF-YA4	RY-element	CATGCATG	181	8	+	Helianthus annuus	cis-acting regulatory element involved in seed-specific regulation
NtNF-YA4	AT~TATA-box	TATATA	173	6	+	Arabidopsis thaliana
NtNF-YA4	AT~TATA-box	TATATA	175	6	+	Arabidopsis thaliana
NtNF-YA4	AT~TATA-box	TATATA	1466	6	-	Arabidopsis thaliana
NtNF-YA4		motif_sequence	140	4	+	organism	short_function
NtNF-YA4		motif_sequence	193	4	+	organism	short_function
NtNF-YA4		motif_sequence	701	4	+	organism	short_function
NtNF-YA4		motif_sequence	749	4	-	organism	short_function
NtNF-YA4		motif_sequence	816	4	+	organism	short_function
NtNF-YA4		motif_sequence	962	4	-	organism	short_function
NtNF-YA4		motif_sequence	995	4	+	organism	short_function
NtNF-YA4		motif_sequence	1376	4	-	organism	short_function
NtNF-YA4		motif_sequence	1577	4	-	organism	short_function
NtNF-YA4		motif_sequence	1901	4	+	organism	short_function
NtNF-YA4		motif_sequence	1986	4	-	organism	short_function
NtNF-YA4		motif_sequence	2006	4	-	organism	short_function
NtNF-YA4	MYC	CAATTG	360	6	+	Arabidopsis thaliana
NtNF-YA4	MYC	CATTTG	1144	6	-	Arabidopsis thaliana
NtNF-YA4	MYC	CATTTG	1681	6	+	Arabidopsis thaliana
NtNF-YA4	MYC	CATTTG	1699	6	+	Arabidopsis thaliana
NtNF-YA4	as-1	TGACG	1309	5	-	Arabidopsis thaliana
NtNF-YA4	TATA-box	TACATAAA	52	8	+	Oryza sativa	core promoter element around -30 of transcription start
NtNF-YA4	TATA-box	ATATAA	146	6	+	Brassica oleracea	core promoter element around -30 of transcription start
NtNF-YA4	TATA-box	TATA	147	4	+	Arabidopsis thaliana	core promoter element around -30 of transcription start
NtNF-YA4	TATA-box	ATTATA	151	6	+	Brassica napus	core promoter element around -30 of transcription start
NtNF-YA4	TATA-box	TATAA	152	5	-	Arabidopsis thaliana	core promoter element around -30 of transcription start
NtNF-YA4	TATA-box	TATA	153	4	+	Arabidopsis thaliana	core promoter element around -30 of transcription start
NtNF-YA4	TATA-box	ATTATA	158	6	+	Brassica napus	core promoter element around -30 of transcription start
NtNF-YA4	TATA-box	TATAA	159	5	-	Arabidopsis thaliana	core promoter element around -30 of transcription start
NtNF-YA4	TATA-box	TATA	160	4	+	Arabidopsis thaliana	core promoter element around -30 of transcription start
NtNF-YA4	TATA-box	ATATAT	165	6	+	Brassica napus	core promoter element around -30 of transcription start
NtNF-YA4	TATA-box	TATA	166	4	+	Arabidopsis thaliana	core promoter element around -30 of transcription start
NtNF-YA4	TATA-box	TATATA	173	6	+	Arabidopsis thaliana	core promoter element around -30 of transcription start
NtNF-YA4	TATA-box	ATATAT	174	6	+	Brassica napus	core promoter element around -30 of transcription start
NtNF-YA4	TATA-box	TATATA	175	6	+	Arabidopsis thaliana	core promoter element around -30 of transcription start
NtNF-YA4	TATA-box	TATA	177	4	+	Arabidopsis thaliana	core promoter element around -30 of transcription start
NtNF-YA4	TATA-box	TATACA	187	6	-	Helianthus annuus	core promoter element around -30 of transcription start
NtNF-YA4	TATA-box	TATA	189	4	+	Arabidopsis thaliana	core promoter element around -30 of transcription start
NtNF-YA4	TATA-box	taTATAAAtc	242	9	-	Arabidopsis thaliana	core promoter element around -30 of transcription start
NtNF-YA4	TATA-box	TACATAAA	244	8	-	Oryza sativa	core promoter element around -30 of transcription start
NtNF-YA4	TATA-box	TATACA	248	6	-	Helianthus annuus	core promoter element around -30 of transcription start
NtNF-YA4	TATA-box	TATA	250	4	+	Arabidopsis thaliana	core promoter element around -30 of transcription start
NtNF-YA4	TATA-box	TACAAAA	432	7	-	Oryza sativa	core promoter element around -30 of transcription start
NtNF-YA4	TATA-box	TATA	463	4	+	Arabidopsis thaliana	core promoter element around -30 of transcription start
NtNF-YA4	TATA-box	TATA	718	4	+	Arabidopsis thaliana	core promoter element around -30 of transcription start
NtNF-YA4	TATA-box	TACAAAA	733	7	-	Oryza sativa	core promoter element around -30 of transcription start
NtNF-YA4	TATA-box	ATATAT	872	6	+	Brassica napus	core promoter element around -30 of transcription start
NtNF-YA4	TATA-box	TATA	873	4	+	Arabidopsis thaliana	core promoter element around -30 of transcription start
NtNF-YA4	TATA-box	TATA	1213	4	-	Arabidopsis thaliana	core promoter element around -30 of transcription start
NtNF-YA4	TATA-box	ATATAA	1281	6	+	Brassica oleracea	core promoter element around -30 of transcription start
NtNF-YA4	TATA-box	TATA	1282	4	-	Arabidopsis thaliana	core promoter element around -30 of transcription start
NtNF-YA4	TATA-box	TATACA	1327	6	-	Helianthus annuus	core promoter element around -30 of transcription start
NtNF-YA4	TATA-box	TATA	1329	4	-	Arabidopsis thaliana	core promoter element around -30 of transcription start
NtNF-YA4	TATA-box	ATTATA	1440	6	+	Brassica napus	core promoter element around -30 of transcription start
NtNF-YA4	TATA-box	TATAA	1441	5	-	Arabidopsis thaliana	core promoter element around -30 of transcription start
NtNF-YA4	TATA-box	TATA	1442	4	-	Arabidopsis thaliana	core promoter element around -30 of transcription start
NtNF-YA4	TATA-box	ATATAT	1465	6	-	Brassica napus	core promoter element around -30 of transcription start
NtNF-YA4	TATA-box	TATATA	1466	6	-	Arabidopsis thaliana	core promoter element around -30 of transcription start
NtNF-YA4	TATA-box	ATATAT	1467	6	-	Brassica napus	core promoter element around -30 of transcription start
NtNF-YA4	TATA-box	TATA	1468	4	-	Arabidopsis thaliana	core promoter element around -30 of transcription start
NtNF-YA4	TATA-box	TACAAAA	1476	7	-	Oryza sativa	core promoter element around -30 of transcription start
NtNF-YA4	TATA-box	TATA	1968	4	-	Arabidopsis thaliana	core promoter element around -30 of transcription start
NtNF-YA4	TCA-element	CCATCTTTTT	1881	9	-	Nicotiana tabacum	cis-acting element involved in salicylic acid responsiveness
NtNF-YA4	ACE	CTAACGTATT	1717	9	-	Petroselinum crispum	cis-acting element involved in light responsiveness
NtNF-YA4	ERE	ATTTTAAA	199	8	-	Nicotiana glutinos
NtNF-YA4	AAGAA-motif	GAAAGAA	99	7	+	Avena sativa
NtNF-YA4	AAGAA-motif	GAAAGAA	440	7	+	Avena sativa
NtNF-YA4	CGTCA-motif	CGTCA	1309	5	+	Hordeum vulgare	cis-acting regulatory element involved in the MeJA-responsiveness
NtNF-YA4	TCT-motif	TCTTAC	712	6	-	Arabidopsis thaliana	part of a light responsive element
NtNF-YA4	TCT-motif	TCTTAC	1224	6	+	Arabidopsis thaliana	part of a light responsive element
NtNF-YA4	TCT-motif	TCTTAC	1952	6	+	Arabidopsis thaliana	part of a light responsive element
NtNF-YA4	ABRE	ACGTG	1307	5	-	Arabidopsis thaliana	cis-acting element involved in the abscisic acid responsiveness
NtNF-YA4	ABRE	ACGTG	1776	5	-	Arabidopsis thaliana	cis-acting element involved in the abscisic acid responsiveness
NtNF-YA4	ABRE	ACGTG	1799	5	+	Arabidopsis thaliana	cis-acting element involved in the abscisic acid responsiveness
NtNF-YA4	Myb	CAACTG	1537	6	-	Arabidopsis thaliana
NtNF-YA4	Myb	TAACTG	1855	6	+	Arabidopsis thaliana
NtNF-YA4	Myb	CAACTG	1907	6	-	Arabidopsis thaliana
NtNF-YA4	Myb	CAACTG	1945	6	+	Arabidopsis thaliana
NtNF-YA4	WRE3	CCACCT	1620	6	-	Pisum sativum
NtNF-YA4	Unnamed__4	CTCC	125	4	+	Petroselinum hortense
NtNF-YA4	Unnamed__4	CTCC	130	4	+	Petroselinum hortense
NtNF-YA4	Unnamed__4	CTCC	142	4	+	Petroselinum hortense
NtNF-YA4	Unnamed__4	CTCC	406	4	-	Petroselinum hortense
NtNF-YA4	Unnamed__4	CTCC	749	4	-	Petroselinum hortense
NtNF-YA4	Unnamed__4	CTCC	1010	4	+	Petroselinum hortense
NtNF-YA4	Unnamed__4	CTCC	1514	4	+	Petroselinum hortense
NtNF-YA4	Unnamed__4	CTCC	1624	4	-	Petroselinum hortense
NtNF-YA4	Unnamed__4	CTCC	1868	4	+	Petroselinum hortense
NtNF-YA4	Myc	TCTCTTA	820	7	+	Arabidopsis thaliana
NtNF-YA4	Myc	TCTCTTA	828	7	+	Arabidopsis thaliana
NtNF-YA4	Myc	TCTCTTA	1222	7	+	Arabidopsis thaliana
NtNF-YA5	3-AF1 binding site	TAAGAGAGGAA	111	10	-	Solanum tuberosum	light responsive element
NtNF-YA5	Sp1	GGGCGG	1372	6	-	Oryza sativa	light responsive element
NtNF-YA5	GATA-motif	AAGGATAAGG	1581	9	+	Solanum tuberosum	part of a light responsive element
NtNF-YA5	CAT-box	GCCACT	790	6	+	Arabidopsis thaliana	cis-acting regulatory element related to meristem expression
NtNF-YA5	TCA-element	CCATCTTTTT	468	9	-	Nicotiana tabacum	cis-acting element involved in salicylic acid responsiveness
NtNF-YA5	TCA-element	TCAGAAGAGG	585	9	-	Brassica oleracea	cis-acting element involved in salicylic acid responsiveness
NtNF-YA5	TCA-element	CCATCTTTTT	1148	9	+	Nicotiana tabacum	cis-acting element involved in salicylic acid responsiveness
NtNF-YA5	TATA-box	TATA	153	4	+	Arabidopsis thaliana	core promoter element around -30 of transcription start
NtNF-YA5	TATA-box	TATA	434	4	+	Arabidopsis thaliana	core promoter element around -30 of transcription start
NtNF-YA5	TATA-box	TATA	453	4	+	Arabidopsis thaliana	core promoter element around -30 of transcription start
NtNF-YA5	TATA-box	TATA	698	4	+	Arabidopsis thaliana	core promoter element around -30 of transcription start
NtNF-YA5	TATA-box	TATACA	704	6	-	Helianthus annuus	core promoter element around -30 of transcription start
NtNF-YA5	TATA-box	TATA	706	4	+	Arabidopsis thaliana	core promoter element around -30 of transcription start
NtNF-YA5	TATA-box	taTATAAAtc	723	10	-	Arabidopsis thaliana	core promoter element around -30 of transcription start
NtNF-YA5	TATA-box	TATAAAT	724	7	-	Brassica juncea	core promoter element around -30 of transcription start
NtNF-YA5	TATA-box	TATAAA	725	6	-	Helianthus annuus	core promoter element around -30 of transcription start
NtNF-YA5	TATA-box	TATATAA	726	7	-	Arabidopsis thaliana	core promoter element around -30 of transcription start
NtNF-YA5	TATA-box	TATATA	727	6	+	Arabidopsis thaliana	core promoter element around -30 of transcription start
NtNF-YA5	TATA-box	ATATAT	728	6	+	Brassica napus	core promoter element around -30 of transcription start
NtNF-YA5	TATA-box	TATATA	729	6	+	Arabidopsis thaliana	core promoter element around -30 of transcription start
NtNF-YA5	TATA-box	TATA	731	4	+	Arabidopsis thaliana	core promoter element around -30 of transcription start
NtNF-YA5	TATA-box	ATTATA	736	6	+	Brassica napus	core promoter element around -30 of transcription start
NtNF-YA5	TATA-box	TATAA	737	5	-	Arabidopsis thaliana	core promoter element around -30 of transcription start
NtNF-YA5	TATA-box	TATA	738	4	+	Arabidopsis thaliana	core promoter element around -30 of transcription start
NtNF-YA5	TATA-box	TACAAAA	881	7	-	Oryza sativa	core promoter element around -30 of transcription start
NtNF-YA5	TATA-box	TATACA	999	6	-	Helianthus annuus	core promoter element around -30 of transcription start
NtNF-YA5	TATA-box	TATA	1001	4	+	Arabidopsis thaliana	core promoter element around -30 of transcription start
NtNF-YA5	TATA-box	ccTATAAAaa	1197	9	+	Arabidopsis thaliana	core promoter element around -30 of transcription start
NtNF-YA5	TATA-box	TATA	1199	4	-	Arabidopsis thaliana	core promoter element around -30 of transcription start
NtNF-YA5	TATA-box	ccTATAAAaa	1257	9	-	Arabidopsis thaliana	core promoter element around -30 of transcription start
NtNF-YA5	TATA-box	TATAAAA	1258	7	-	Pisum sativum	core promoter element around -30 of transcription start
NtNF-YA5	TATA-box	TATAAA	1259	6	-	Helianthus annuus	core promoter element around -30 of transcription start
NtNF-YA5	TATA-box	TATAA	1260	5	-	Arabidopsis thaliana	core promoter element around -30 of transcription start
NtNF-YA5	TATA-box	TATA	1261	4	-	Arabidopsis thaliana	core promoter element around -30 of transcription start
NtNF-YA5	TATA-box	ATATAT	1313	6	-	Brassica napus	core promoter element around -30 of transcription start
NtNF-YA5	TATA-box	TATA	1314	4	-	Arabidopsis thaliana	core promoter element around -30 of transcription start
NtNF-YA5	TATA-box	TATAA	1473	5	-	Arabidopsis thaliana	core promoter element around -30 of transcription start
NtNF-YA5	TATA-box	TATA	1474	4	-	Arabidopsis thaliana	core promoter element around -30 of transcription start
NtNF-YA5	TATA-box	TATA	1597	4	-	Arabidopsis thaliana	core promoter element around -30 of transcription start
[truncated: 7,879 more rows]
